# Supplementary material for: n-Butyl 2-(3-chloro-1,2-dihydro­pyrazin-2-yl­idene)-2-cyano­acetate
Source: Acta Crystallogr Sect E Struct Rep Online. 2009 Aug 15;65(Pt 9):o2157–8. doi: 10.1107/S1600536809031870 (PMC2969917; doi:10.1107/S1600536809031870)
Supplement: Supplementary file 1 [file e-65-o2157-sup1.cif]

##############################################################################
###                                                                        ###
###        Electronic paper (Acta Crystallographica Section E)             ###
###                                                                        ###
##############################################################################
#                                                                            #
# This CIF contains the data in a paper accepted for publication in Acta     #
# Crystallographica Section E. It conforms to the requirements of Notes      #
# for Authors for Section E, and has been peer reviewed under the auspices   #
# of the IUCr Commission on Journals.                                        #
#                                                                            #
# Full details of the Crystallographic Information File format               #
# are given in the paper "The Crystallographic Information File (CIF):       #
# a New Standard Archive File for Crystallography" by S. R. Hall, F. H.      #
# Allen and I. D. Brown [Acta Cryst. (1991), A47, 655-685].                  #
#                                                                            #
# The current version of the core CIF dictionary is obtainable from          #
# ftp://ftp.iucr.org/pub/cif_core.dic. The current version number is 2.4.    #
#                                                                            #
# Software is freely available for graphical display of the structure(s) in  #
# this CIF.  For information consult the CIF home page http://www.iucr.org/  #
# cif/home.html                                                              #
#                                                                            #
# This file may be used for bona fide research purposes within the           #
# scientific community so long as proper attribution is given to the journal # 
# article from which it was obtained.                                        #
#                                                                            #
##############################################################################
                                             
data_global
_audit_creation_method     'WinGX routine CIF_UPDATE'
_audit_conform_dict_name     cif_core.dic
_audit_conform_dict_version     2.4
_journal_date_recd_electronic     2009-07-13
_journal_date_accepted     2009-08-12
_journal_name_full     'Acta Crystallographica, Section E'
_journal_year     2009
_journal_volume     65
_journal_issue      9
_journal_page_first     o2157
_journal_page_last     o2158
_journal_paper_category     QO
_journal_coeditor_code     NG2612
_publ_contact_author_name     'Ponikiewski, \/Lukasz'
_publ_contact_author_address
;
Faculty of Chemistry,
Gda\'nsk University Of Techology,
Narutowicza 11/12,
Gda\'nsk PL 80233,
Poland
;
_publ_contact_author_email     lukas_ponikiewski@vp.pl
_publ_contact_author_fax     '048 58 3472694'
_publ_contact_author_phone     '048 58 3472329'
_publ_section_title
;
<i>n</i>-Butyl 2-(3-chloro-1,2-dihydropyrazin-2-ylidene)-2-cyanoacetate
;
loop_
    _publ_author_name
    _publ_author_footnote
    _publ_author_address
    'Stefa\'nska, Anita' .
;
Faculty of Chemistry
University of Gda\'nsk
Sobieskiego 18/19
Gda\'nsk PL 80952
Poland
;
    'Ossowski, Tadeusz' .
;
Faculty of Chemistry
University of Gda\'nsk
Sobieskiego 18/19
Gda\'nsk PL 80952
Poland
;
    "Ponikiewski, \/Lukasz" .
;
Faculty of Chemistry
Gda\'nsk University Of Techology
Narutowicza 11/12
Gda\'nsk PL 80233
Poland
;
data_I
_audit_creation_method     'WinGX routine CIF_UPDATE'
_audit_conform_dict_name     cif_core.dic
_audit_conform_dict_version     2.3
_chemical_name_systematic
;
<i>n</i>-Butyl 2-(3-chloro-1,2-dihydropyrazin-2-ylidene)-2-cyanoacetate
;
_chemical_formula_moiety     'C11 H12 Cl1 N3 O2'
_chemical_formula_sum     'C11 H12 Cl1 N3 O2'
_chemical_formula_iupac     'C11 H12 Cl1 N3 O2'
_chemical_formula_weight     253.69
_symmetry_cell_setting     monoclinic
_symmetry_space_group_name_H-M     'C c'
_symmetry_space_group_name_Hall     'C -2yc'
loop_
    _symmetry_equiv_pos_as_xyz
    'x, y, z'
    'x, -y, z+1/2'
    'x+1/2, y+1/2, z'
    'x+1/2, -y+1/2, z+1/2'
_cell_length_a     4.918(3)
_cell_length_b     25.642(7)
_cell_length_c     10.573(4)
_cell_angle_alpha     90
_cell_angle_beta     95.80(3)
_cell_angle_gamma     90
_cell_volume     1326.7(9)
_cell_formula_units_Z     4
_cell_measurement_reflns_used     1500
_cell_measurement_theta_min     2.5199
_cell_measurement_theta_max     32.2736
_cell_measurement_temperature     120(2)
_exptl_crystal_description     block
_exptl_crystal_colour     yellow
_exptl_crystal_size_max     0.574
_exptl_crystal_size_mid     0.111
_exptl_crystal_size_min     0.07
_exptl_crystal_density_diffrn     1.27
_exptl_crystal_density_method     'not measured'
_exptl_crystal_F_000     528
_exptl_absorpt_coefficient_mu     0.282
_exptl_absorpt_correction_type     Gaussian
_exptl_absorpt_process_details     '(CrysAlis Pro; Oxford Diffraction, 2007)'
_exptl_absorpt_correction_T_min     0.923
_exptl_absorpt_correction_T_max     0.987
_exptl_special_details
;
;
_diffrn_ambient_temperature     120(2)
_diffrn_radiation_type     MoK\a
_diffrn_radiation_wavelength     0.71073
_diffrn_radiation_monochromator     graphite
_diffrn_measurement_device_type
;
Oxford Diffraction KM-4/Xcalibur diffractometer
with a Sapphire2 (large Be window) detector
;
_diffrn_measurement_method     '0.75\% wide \w'
_diffrn_detector_area_resol_mean     8.1883
_diffrn_reflns_number     4629
_diffrn_reflns_av_R_equivalents     0.0337
_diffrn_reflns_theta_min     2.50
_diffrn_reflns_theta_max     25.49
_diffrn_reflns_theta_full     25.49
_diffrn_measured_fraction_theta_max     0.998
_diffrn_measured_fraction_theta_full     0.998
_diffrn_reflns_limit_h_min     -3
_diffrn_reflns_limit_h_max     5
_diffrn_reflns_limit_k_min     -31
_diffrn_reflns_limit_k_max     31
_diffrn_reflns_limit_l_min     -12
_diffrn_reflns_limit_l_max     12
_refine_special_details
;
Refinement of <i>F</i>^2^ against ALL reflections. The weighted <i>R</i>-factor
<i>wR</i> and goodness of fit <i>S</i> are based on <i>F</i>^2^, conventional
<i>R</i>-factors <i>R</i> are based on <i>F</i>, with <i>F</i> set to zero for
negative <i>F</i>^2^. The threshold expression of <i>F</i>^2^ >
\s(<i>F</i>^2^) is used only for calculating <i>R</i>-factors(gt) <i>etc</i>.
and is not relevant to the choice of reflections for refinement.
<i>R</i>-factors based on <i>F</i>^2^ are statistically about twice as large
as those based on <i>F</i>, and <i>R</i>- factors based on ALL data will be
even larger.
;
_reflns_number_total     1687
_reflns_number_gt     1219
_reflns_threshold_expression     I>2\s(I)
_refine_ls_structure_factor_coef     Fsqd
_refine_ls_matrix_type     full
_refine_ls_R_factor_all     0.0672
_refine_ls_R_factor_gt     0.0469
_refine_ls_wR_factor_gt     0.1242
_refine_ls_wR_factor_ref     0.1564
_refine_ls_goodness_of_fit_ref     1.039
_refine_ls_restrained_S_all     1.039
_refine_ls_number_reflns     1687
_refine_ls_number_parameters     154
_refine_ls_number_restraints     1
_refine_ls_hydrogen_treatment     mixed
_refine_ls_weighting_scheme     calc
_refine_ls_weighting_details
                 'calc w=1/[\s^2^(Fo^2^)+(0.1833P)^2^] where P=(Fo^2^+2Fc^2^)/3'
_atom_sites_solution_hydrogens     geom
_atom_sites_solution_primary     direct
_atom_sites_solution_secondary     difmap
_refine_ls_shift/su_max     0
_refine_ls_shift/su_mean     0
_refine_diff_density_max     0.238
_refine_diff_density_min     -0.226
_refine_ls_extinction_method     none
_refine_ls_abs_structure_details     'Flack (1983), 466 Friedel pairs'
_refine_ls_abs_structure_Flack     0.05(18)
loop_
    _atom_type_symbol
    _atom_type_description
    _atom_type_scat_dispersion_real
    _atom_type_scat_dispersion_imag
    _atom_type_scat_source
    C C 0.0033 0.0016 'International Tables Vol C Tables 4.2.6.8 and 6.1.1.4'
    H H 0 0 'International Tables Vol C Tables 4.2.6.8 and 6.1.1.4'
    N N 0.0061 0.0033 'International Tables Vol C Tables 4.2.6.8 and 6.1.1.4'
    O O 0.0106 0.006 'International Tables Vol C Tables 4.2.6.8 and 6.1.1.4'
    Cl Cl 0.1484 0.1585 'International Tables Vol C Tables 4.2.6.8 and 6.1.1.4'
_computing_data_collection     'CrysAlis CCD (Oxford Diffraction, 2006)'
_computing_cell_refinement     'CrysAlis RED (Oxford Diffraction, 2006)'
_computing_data_reduction     'CrysAlis RED (Oxford Diffraction, 2006)'
_computing_structure_solution     'SHELXS97 (Sheldrick, 2008)'
_computing_structure_refinement     'SHELXL97 (Sheldrick, 2008)'
_computing_molecular_graphics     'ORTEP-3 for Windows (Farrugia, 1997)'
_computing_publication_material     'WinGX (Farrugia, 1999)'
loop_
    _atom_site_type_symbol
    _atom_site_label
    _atom_site_fract_x
    _atom_site_fract_y
    _atom_site_fract_z
    _atom_site_U_iso_or_equiv
    _atom_site_adp_type
    _atom_site_calc_flag
    _atom_site_refinement_flags
    _atom_site_occupancy
    _atom_site_disorder_assembly
    _atom_site_disorder_group
    Cl Cl1 0.7083(3) 0.42260(5) 0.30244(15) 0.0753(4) Uani d . 1 . .
    O O1 0.0928(8) 0.54438(16) 0.6099(3) 0.0731(12) Uani d . 1 A .
    N N1 0.4291(11) 0.36488(18) 0.4525(5) 0.0827(13) Uani d . 1 . .
    N N2 0.1819(9) 0.4445(2) 0.5738(4) 0.0612(12) Uani d D 1 . .
    N N3 0.7225(16) 0.55178(17) 0.2917(6) 0.0874(12) Uani d . 1 . .
    C C1 0.2496(17) 0.3549(3) 0.5468(7) 0.0905(19) Uani d . 1 . .
    H H1A 0.2102 0.3199 0.5681 0.109 Uiso calc R 1 . .
    C C2 0.1303(11) 0.3956(3) 0.6086(5) 0.0695(16) Uani d . 1 . .
    H H2A 0.0153 0.3889 0.6737 0.083 Uiso calc R 1 . .
    C C3 0.3572(10) 0.4596(2) 0.4816(4) 0.0548(12) Uani d . 1 . .
    C C4 0.4796(11) 0.4144(2) 0.4225(4) 0.0649(13) Uani d . 1 . .
    C C5 0.4002(10) 0.5136(2) 0.4565(4) 0.0569(10) Uani d . 1 A .
    C C6 0.5828(11) 0.5330(2) 0.3632(5) 0.0617(11) Uani d . 1 . .
    C C7 0.2549(12) 0.5528(2) 0.5259(5) 0.0626(15) Uani d . 1 . .
    O O2 0.3471(16) 0.6051(3) 0.5012(7) 0.050(2) Uiso d P 0.5 A 1
    C C8 0.202(2) 0.6474(4) 0.5635(11) 0.056(3) Uiso d PD 0.5 A 1
    H H8A 0.2504 0.647 0.6566 0.067 Uiso calc PR 0.5 A 1
    H H8B 0.0014 0.6434 0.5458 0.067 Uiso calc PR 0.5 A 1
    C C9 0.296(2) 0.6977(4) 0.5064(9) 0.070(3) Uiso d PD 0.5 A 1
    H H9A 0.4939 0.7017 0.5331 0.084 Uiso calc PR 0.5 A 1
    H H9B 0.2014 0.7269 0.5444 0.084 Uiso calc PR 0.5 A 1
    C C10 0.253(3) 0.7037(4) 0.3607(9) 0.072(3) Uiso d PD 0.5 A 1
    H H10A 0.3655 0.6769 0.3231 0.086 Uiso calc PR 0.5 A 1
    H H10B 0.0594 0.6955 0.3331 0.086 Uiso calc PR 0.5 A 1
    C C11 0.316(3) 0.7546(5) 0.3052(16) 0.095(4) Uiso d PD 0.5 A 1
    H H11A 0.1591 0.7664 0.248 0.143 Uiso calc PR 0.5 A 1
    H H11B 0.4758 0.751 0.2573 0.143 Uiso calc PR 0.5 A 1
    H H11C 0.3558 0.7802 0.3734 0.143 Uiso calc PR 0.5 A 1
    O O2A 0.268(2) 0.6013(4) 0.4705(9) 0.071(3) Uiso d P 0.5 A 2
    C C8A 0.111(3) 0.6434(5) 0.5272(13) 0.080(4) Uiso d PD 0.5 A 2
    H H8AA 0.1828 0.6493 0.6169 0.095 Uiso calc PR 0.5 A 2
    H H8AB -0.0843 0.6336 0.5246 0.095 Uiso calc PR 0.5 A 2
    C C9A 0.142(3) 0.6924(5) 0.4496(14) 0.102(4) Uiso d PD 0.5 A 2
    H H9A1 0.0102 0.6892 0.3728 0.122 Uiso calc PR 0.5 A 2
    H H9A2 0.0775 0.7217 0.4998 0.122 Uiso calc PR 0.5 A 2
    C C10A 0.402(3) 0.7092(5) 0.4057(13) 0.092(3) Uiso d PD 0.5 A 2
    H H10C 0.4668 0.6798 0.3559 0.11 Uiso calc PR 0.5 A 2
    H H10D 0.5335 0.7124 0.4827 0.11 Uiso calc PR 0.5 A 2
    C C11A 0.433(4) 0.7571(5) 0.3292(13) 0.089(4) Uiso d PD 0.5 A 2
    H H11D 0.6227 0.7691 0.3421 0.133 Uiso calc PR 0.5 A 2
    H H11E 0.3116 0.7843 0.3561 0.133 Uiso calc PR 0.5 A 2
    H H11F 0.3845 0.7493 0.239 0.133 Uiso calc PR 0.5 A 2
    H H2B 0.150(14) 0.4691(19) 0.627(5) 0.10(2) Uiso d D 1 . .
loop_
    _atom_site_aniso_label
    _atom_site_aniso_U_11
    _atom_site_aniso_U_22
    _atom_site_aniso_U_33
    _atom_site_aniso_U_12
    _atom_site_aniso_U_13
    _atom_site_aniso_U_23
    Cl1 0.0730(7) 0.0881(7) 0.0692(6) 0.0104(9) 0.0279(5) -0.0026(8)
    O1 0.085(3) 0.067(2) 0.073(2) 0.003(2) 0.035(2) 0.0011(18)
    N1 0.098(3) 0.070(3) 0.085(3) 0.007(2) 0.036(2) 0.001(2)
    N2 0.063(3) 0.067(3) 0.055(2) 0.006(2) 0.013(2) -0.003(2)
    N3 0.087(3) 0.098(3) 0.082(3) -0.002(3) 0.034(2) 0.021(3)
    C1 0.119(5) 0.063(3) 0.097(4) 0.004(3) 0.049(4) -0.001(3)
    C2 0.075(4) 0.071(4) 0.067(3) -0.004(3) 0.028(3) 0.002(3)
    C3 0.049(3) 0.073(3) 0.042(2) 0.003(2) 0.0044(19) -0.007(2)
    C4 0.063(3) 0.080(4) 0.053(2) 0.009(2) 0.014(2) -0.002(2)
    C5 0.055(2) 0.065(3) 0.052(2) -0.002(2) 0.0109(18) 0.0014(17)
    C6 0.058(2) 0.073(3) 0.056(2) 0.002(2) 0.014(2) 0.002(2)
    C7 0.069(3) 0.060(4) 0.062(3) -0.007(3) 0.018(3) 0.004(3)
_geom_special_details
;
All e.s.d.'s (except the e.s.d. in the dihedral angle between two l.s. planes)
are estimated using the full covariance matrix. The cell e.s.d.'s are taken
into account individually in the estimation of e.s.d.'s in distances, angles
and torsion angles; correlations between e.s.d.'s in cell parameters are only
used when they are defined by crystal symmetry. An approximate (isotropic)
treatment of cell e.s.d.'s is used for estimating e.s.d.'s involving l.s.
planes.
;
loop_
    _geom_bond_atom_site_label_1
    _geom_bond_atom_site_label_2
    _geom_bond_site_symmetry_2
    _geom_bond_distance
    _geom_bond_publ_flag
    Cl1 C4 . 1.791(5) ?
    O1 C7 . 1.271(7) ?
    N1 C4 . 1.338(7) ?
    N1 C1 . 1.421(8) ?
    N2 C2 . 1.338(9) ?
    N2 C3 . 1.419(8) ?
    N2 H2B . 0.87(2) ?
    N3 C6 . 1.175(8) ?
    C1 C2 . 1.392(10) ?
    C1 H1A . 0.95 ?
    C2 H2A . 0.95 ?
    C3 C5 . 1.428(7) ?
    C3 C4 . 1.475(7) ?
    C5 C7 . 1.472(8) ?
    C5 C6 . 1.486(7) ?
    C7 O2A . 1.379(11) ?
    C7 O2 . 1.448(10) ?
    O2 C8 . 1.489(13) ?
    C8 C9 . 1.514(12) ?
    C8 H8A . 0.99 ?
    C8 H8B . 0.99 ?
    C9 C10 . 1.541(12) ?
    C9 H9A . 0.99 ?
    C9 H9B . 0.99 ?
    C10 C11 . 1.478(14) ?
    C10 H10A . 0.99 ?
    C10 H10B . 0.99 ?
    C11 H11A . 0.98 ?
    C11 H11B . 0.98 ?
    C11 H11C . 0.98 ?
    O2A C8A . 1.489(17) ?
    C8A C9A . 1.516(14) ?
    C8A H8AA . 0.99 ?
    C8A H8AB . 0.99 ?
    C9A C10A . 1.469(14) ?
    C9A H9A1 . 0.99 ?
    C9A H9A2 . 0.99 ?
    C10A C11A . 1.487(14) ?
    C10A H10C . 0.99 ?
    C10A H10D . 0.99 ?
    C11A H11D . 0.98 ?
    C11A H11E . 0.98 ?
    C11A H11F . 0.98 ?
loop_
    _geom_angle_atom_site_label_1
    _geom_angle_atom_site_label_2
    _geom_angle_atom_site_label_3
    _geom_angle_site_symmetry_1
    _geom_angle_site_symmetry_3
    _geom_angle
    _geom_angle_publ_flag
    C4 N1 C1 . . 118.8(5) ?
    C2 N2 C3 . . 126.2(5) ?
    C2 N2 H2B . . 117(5) ?
    C3 N2 H2B . . 114(5) ?
    C2 C1 N1 . . 121.0(6) ?
    C2 C1 H1A . . 119.5 ?
    N1 C1 H1A . . 119.5 ?
    N2 C2 C1 . . 118.3(5) ?
    N2 C2 H2A . . 120.9 ?
    C1 C2 H2A . . 120.9 ?
    N2 C3 C5 . . 120.3(5) ?
    N2 C3 C4 . . 112.3(5) ?
    C5 C3 C4 . . 127.5(5) ?
    N1 C4 C3 . . 123.5(4) ?
    N1 C4 Cl1 . . 115.1(4) ?
    C3 C4 Cl1 . . 121.4(4) ?
    C3 C5 C7 . . 118.7(4) ?
    C3 C5 C6 . . 124.0(4) ?
    C7 C5 C6 . . 117.3(5) ?
    N3 C6 C5 . . 175.5(5) ?
    O1 C7 O2A . . 120.7(6) ?
    O1 C7 O2 . . 120.9(5) ?
    O2A C7 O2 . . 19.8(5) ?
    O1 C7 C5 . . 127.1(5) ?
    O2A C7 C5 . . 111.0(6) ?
    O2 C7 C5 . . 111.5(5) ?
    C7 O2 C8 . . 115.0(7) ?
    O2 C8 C9 . . 105.3(8) ?
    O2 C8 H8A . . 110.7 ?
    C9 C8 H8A . . 110.7 ?
    O2 C8 H8B . . 110.7 ?
    C9 C8 H8B . . 110.7 ?
    H8A C8 H8B . . 108.8 ?
    C8 C9 C10 . . 117.8(9) ?
    C8 C9 H9A . . 107.8 ?
    C10 C9 H9A . . 107.8 ?
    C8 C9 H9B . . 107.8 ?
    C10 C9 H9B . . 107.8 ?
    H9A C9 H9B . . 107.2 ?
    C11 C10 C9 . . 118.2(10) ?
    C11 C10 H10A . . 107.8 ?
    C9 C10 H10A . . 107.8 ?
    C11 C10 H10B . . 107.8 ?
    C9 C10 H10B . . 107.8 ?
    H10A C10 H10B . . 107.1 ?
    C7 O2A C8A . . 115.7(8) ?
    O2A C8A C9A . . 107.3(11) ?
    O2A C8A H8AA . . 110.2 ?
    C9A C8A H8AA . . 110.2 ?
    O2A C8A H8AB . . 110.2 ?
    C9A C8A H8AB . . 110.2 ?
    H8AA C8A H8AB . . 108.5 ?
    C10A C9A C8A . . 123.5(13) ?
    C10A C9A H9A1 . . 106.5 ?
    C8A C9A H9A1 . . 106.5 ?
    C10A C9A H9A2 . . 106.5 ?
    C8A C9A H9A2 . . 106.5 ?
    H9A1 C9A H9A2 . . 106.5 ?
    C9A C10A C11A . . 123.6(13) ?
    C9A C10A H10C . . 106.4 ?
    C11A C10A H10C . . 106.4 ?
    C9A C10A H10D . . 106.4 ?
    C11A C10A H10D . . 106.4 ?
    H10C C10A H10D . . 106.5 ?
    C10A C11A H11D . . 109.5 ?
    C10A C11A H11E . . 109.5 ?
    H11D C11A H11E . . 109.5 ?
    C10A C11A H11F . . 109.5 ?
    H11D C11A H11F . . 109.5 ?
    H11E C11A H11F . . 109.5 ?
loop_
    _geom_torsion_atom_site_label_1
    _geom_torsion_atom_site_label_2
    _geom_torsion_atom_site_label_3
    _geom_torsion_atom_site_label_4
    _geom_torsion_site_symmetry_1
    _geom_torsion_site_symmetry_2
    _geom_torsion_site_symmetry_3
    _geom_torsion_site_symmetry_4
    _geom_torsion
    _geom_torsion_publ_flag
    C4 N1 C1 C2 . . . . -0.9(10) ?
    C3 N2 C2 C1 . . . . -2.4(9) ?
    N1 C1 C2 N2 . . . . 2.2(11) ?
    C2 N2 C3 C5 . . . . -178.1(5) ?
    C2 N2 C3 C4 . . . . 1.2(7) ?
    C1 N1 C4 C3 . . . . -0.4(8) ?
    C1 N1 C4 Cl1 . . . . -179.9(5) ?
    N2 C3 C4 N1 . . . . 0.3(7) ?
    C5 C3 C4 N1 . . . . 179.5(5) ?
    N2 C3 C4 Cl1 . . . . 179.8(3) ?
    C5 C3 C4 Cl1 . . . . -1.0(7) ?
    N2 C3 C5 C7 . . . . -1.4(6) ?
    C4 C3 C5 C7 . . . . 179.5(5) ?
    N2 C3 C5 C6 . . . . 179.1(5) ?
    C4 C3 C5 C6 . . . . -0.1(8) ?
    C3 C5 C6 N3 . . . . 18E1(10) ?
    C7 C5 C6 N3 . . . . 0(8) ?
    C3 C5 C7 O1 . . . . 1.2(8) ?
    C6 C5 C7 O1 . . . . -179.2(5) ?
    C3 C5 C7 O2A . . . . -166.0(6) ?
    C6 C5 C7 O2A . . . . 13.6(8) ?
    C3 C5 C7 O2 . . . . 172.8(5) ?
    C6 C5 C7 O2 . . . . -7.6(8) ?
    O1 C7 O2 C8 . . . . -10.3(11) ?
    O2A C7 O2 C8 . . . . 85.0(19) ?
    C5 C7 O2 C8 . . . . 177.5(7) ?
    C7 O2 C8 C9 . . . . -170.4(8) ?
    O2 C8 C9 C10 . . . . 56.8(12) ?
    C8 C9 C10 C11 . . . . 173.4(12) ?
    O1 C7 O2A C8A . . . . 7.6(13) ?
    O2 C7 O2A C8A . . . . -89.0(19) ?
    C5 C7 O2A C8A . . . . 175.8(9) ?
    C7 O2A C8A C9A . . . . -177.5(10) ?
    O2A C8A C9A C10A . . . . -42.8(19) ?
    C8A C9A C10A C11A . . . . 179.8(14) ?
loop_
    _geom_hbond_atom_site_label_D
    _geom_hbond_atom_site_label_H
    _geom_hbond_atom_site_label_A
    _geom_hbond_site_symmetry_A
    _geom_hbond_distance_DH
    _geom_hbond_distance_HA
    _geom_hbond_distance_DA
    _geom_hbond_angle_DHA
    N2 H2B O1 . 0.87(2) 1.96(5) 2.632(6) 133(6)
