# Supplementary material for: n-Butyl 2-(3-chloro-1,2-dihydro­pyrazin-2-yl­idene)-2-cyano­acetate
Source: Acta Crystallogr Sect E Struct Rep Online. 2009 Aug 15;65(Pt 9):o2157–8. doi: 10.1107/S1600536809031870 (PMC2969917; doi:10.1107/S1600536809031870)
Supplement: Supplementary file 2 [file e-65-o2157-Isup2.hkl]

# 
# h,k,l, Fc-squared, Fo-squared, sigma(Fo-squared) and status flag 
# 
data_I
_shelx_title ' st1a in Cc' 
_shelx_refln_list_code          4 
_shelx_F_calc_maximum       86.72 
_exptl_crystal_F_000       528.00 
_reflns_d_resolution_high  0.8257 
 
loop_ 
 _symmetry_equiv_pos_as_xyz 
 'x, y, z' 
 'x, -y, z+1/2' 
 'x+1/2, y+1/2, z' 
 'x+1/2, -y+1/2, z+1/2' 
 
_cell_length_a     4.9184 
_cell_length_b    25.6418 
_cell_length_c    10.5735 
_cell_angle_alpha  90.000 
_cell_angle_beta   95.804 
_cell_angle_gamma  90.000 
 
_shelx_F_squared_multiplier     1.000 
 
loop_ 
 _refln_index_h 
 _refln_index_k 
 _refln_index_l 
 _refln_F_squared_calc 
 _refln_F_squared_meas 
 _refln_F_squared_sigma 
 _refln_observed_status 
   0   0 -12       28.82       34.44     10.89 o 
   2   0 -12      154.83      145.04     13.06 o 
  -1   1 -12       13.12       20.23      7.47 o 
   1   1 -12       24.64       23.93      7.34 o 
   0   2 -12       16.25       13.72      9.96 o 
   2   2 -12       33.08       38.37      6.02 o 
  -1   3 -12        8.45       12.93      7.52 o 
   1   3 -12        3.28       -0.73      7.09 o 
   0   4 -12        1.50        2.82      8.24 o 
   2   4 -12       19.49       19.65      5.85 o 
  -1   5 -12       22.72       30.62      7.54 o 
   1   5 -12        8.86        9.43      7.21 o 
   0   6 -12        8.36        9.04      7.31 o 
   2   6 -12       73.25       82.75      6.68 o 
  -1   7 -12       40.86       45.41      8.01 o 
   1   7 -12       30.61       41.58      7.52 o 
   0   8 -12        3.48        4.63      7.00 o 
   1   9 -12        5.60        5.47      7.29 o 
   0  10 -12        3.83       -1.92      7.03 o 
  -1   1 -11        2.42        5.72      7.04 o 
   1   1 -11       18.24       16.84      6.61 o 
   3   1 -11       17.11       28.81      5.98 o 
  -2   2 -11       28.44       40.49      7.95 o 
   0   2 -11       38.60       53.13      7.69 o 
   2   2 -11       22.88       32.17      7.23 o 
  -1   3 -11       14.25       14.91      6.85 o 
   1   3 -11        5.92        8.21      6.75 o 
   3   3 -11       63.69       55.84      6.26 o 
  -2   4 -11       18.68       23.53      7.45 o 
   0   4 -11      129.47      141.93      8.82 o 
   2   4 -11       81.28       75.41      7.35 o 
  -1   5 -11        0.11        1.19      7.26 o 
   1   5 -11       84.55       87.17      7.87 o 
   3   5 -11        3.38        2.83      5.55 o 
  -2   6 -11        3.88        4.88      7.13 o 
   0   6 -11      124.16      142.36     13.46 o 
   2   6 -11       38.20       45.43      5.90 o 
  -1   7 -11       16.00       15.87      7.12 o 
   1   7 -11      191.35      194.30      9.50 o 
   3   7 -11       14.65       16.57      5.85 o 
  -2   8 -11        9.24       17.82      9.54 o 
   0   8 -11        9.92        4.05      6.57 o 
   2   8 -11       13.97       15.09      5.47 o 
  -1   9 -11       15.25       24.24      7.82 o 
   1   9 -11       58.86       48.58      7.42 o 
   3   9 -11       42.02       46.13      6.14 o 
   0  10 -11       10.39       12.03      6.99 o 
   2  10 -11       64.91       72.26      6.21 o 
  -1  11 -11        1.71        0.21      6.61 o 
   1  11 -11        6.01       11.54      6.99 o 
   0  12 -11       20.59       25.18      7.19 o 
   2  12 -11       33.12       38.57      5.71 o 
  -1  13 -11       31.35       33.57      7.35 o 
   1  13 -11       10.79        7.92      6.49 o 
   0  14 -11       19.60       19.29      6.96 o 
   1  15 -11       30.38       40.52      7.12 o 
  -2   0 -10       50.20       63.64     10.79 o 
   0   0 -10       94.87       94.42     11.36 o 
   2   0 -10       90.72      115.50     13.81 o 
   4   0 -10       34.39       30.90      8.15 o 
  -1   1 -10       22.61       21.17      7.19 o 
   1   1 -10      153.48      185.55      8.16 o 
   3   1 -10      250.16      246.53     12.77 o 
  -2   2 -10       32.21       33.61      7.37 o 
   0   2 -10       57.28       69.05      7.37 o 
   2   2 -10       59.87       60.26      5.92 o 
   4   2 -10       54.89       57.91      6.48 o 
  -3   3 -10        1.41       -3.52      9.79 o 
  -1   3 -10       18.45       19.14      6.77 o 
   1   3 -10       21.03       17.61      4.80 o 
   3   3 -10       11.99       12.61      5.55 o 
  -2   4 -10        2.85        3.08      9.44 o 
   0   4 -10       33.32       34.44      7.08 o 
   2   4 -10        1.21       -0.93      5.23 o 
   4   4 -10        8.30        7.67      5.65 o 
  -3   5 -10        3.20       10.68     10.14 o 
  -1   5 -10       40.39       39.71      6.81 o 
   1   5 -10       15.28       23.43      5.18 o 
   3   5 -10       93.43       95.04      6.59 o 
  -2   6 -10       11.54       28.51      9.75 o 
   0   6 -10      288.29      307.61     10.16 o 
   2   6 -10       97.34      121.70      6.60 o 
  -1   7 -10       46.56       48.81      7.27 o 
   1   7 -10       46.16       41.53      5.32 o 
   3   7 -10      136.98      125.81      6.78 o 
  -2   8 -10        0.68        2.70      8.40 o 
   0   8 -10      105.31      102.32      8.00 o 
   2   8 -10       43.45       41.26      5.58 o 
  -1   9 -10        7.75       11.06      6.55 o 
   1   9 -10       25.79       29.75      5.12 o 
   3   9 -10       20.28       20.76      5.31 o 
  -2  10 -10        2.14        5.08      8.60 o 
   0  10 -10       13.01        9.88      6.23 o 
   2  10 -10        0.23        3.67      5.25 o 
  -1  11 -10       28.79       11.41      8.94 o 
   1  11 -10       25.73       28.06      5.32 o 
   3  11 -10        9.69        8.02      4.85 o 
  -2  12 -10       11.33       11.98      8.68 o 
   0  12 -10       37.02       36.74      6.47 o 
   2  12 -10       37.02       35.93      5.58 o 
  -1  13 -10      113.26      118.87     10.84 o 
   1  13 -10       65.25       70.25      6.05 o 
   3  13 -10        7.46       10.33      7.69 o 
   0  14 -10        6.47        7.68      6.31 o 
   2  14 -10       32.78       35.24      7.97 o 
  -1  15 -10       49.04       56.48      9.56 o 
   1  15 -10       22.57       16.99      4.92 o 
   0  16 -10        0.84        2.08      6.18 o 
   2  16 -10       20.97       27.64      7.32 o 
   1  17 -10        5.16        2.11      5.11 o 
   0  18 -10        2.55        2.21      6.00 o 
   1  19 -10       17.45       23.77      9.86 o 
  -1   1  -9       71.51       76.10      7.44 o 
   1   1  -9       15.52       17.24      4.82 o 
   3   1  -9        5.10        7.90      4.75 o 
  -2   2  -9       13.84        7.39      9.18 o 
   0   2  -9       86.31       90.66      7.44 o 
   2   2  -9      124.59      119.62      5.41 o 
   4   2  -9       87.90       96.89      6.86 o 
  -1   3  -9      234.06      278.71      9.62 o 
   1   3  -9      254.02      271.04      7.08 o 
   3   3  -9      125.43      116.30     11.12 o 
  -2   4  -9       12.25       10.81      9.22 o 
   0   4  -9       42.26       47.96      6.76 o 
   2   4  -9       83.65       72.94      5.82 o 
   4   4  -9       29.94       36.65      6.63 o 
  -3   5  -9        3.12        1.25      9.07 o 
  -1   5  -9       42.20       57.15      6.92 o 
   1   5  -9      651.67      714.95      9.95 o 
   3   5  -9      142.34      138.93      6.72 o 
  -2   6  -9        7.68       11.95      8.89 o 
   0   6  -9       16.41       19.32      6.48 o 
   2   6  -9      409.19      422.61      8.71 o 
   4   6  -9        2.16        1.86      5.13 o 
  -3   7  -9       10.27        7.76      8.98 o 
  -1   7  -9        8.10        9.33      8.41 o 
   1   7  -9      118.29      128.80      6.12 o 
   3   7  -9        4.34        8.55      5.20 o 
  -2   8  -9        1.52       -2.76      8.29 o 
   0   8  -9      138.27      136.14      7.91 o 
   2   8  -9      374.45      388.17      8.39 o 
   4   8  -9       53.85       48.26      5.79 o 
  -3   9  -9       17.64       22.41      8.59 o 
  -1   9  -9       66.77       58.34      9.76 o 
   1   9  -9        2.94        6.29      4.88 o 
   3   9  -9       72.84       71.20      6.05 o 
  -2  10  -9        1.57        3.35      7.67 o 
   0  10  -9       57.03       63.54     10.90 o 
   2  10  -9       45.41       43.28      5.50 o 
   4  10  -9       38.17       43.86      8.63 o 
  -1  11  -9       29.27       28.89      8.71 o 
   1  11  -9      129.98      138.87      6.68 o 
   3  11  -9      126.15      134.07      8.01 o 
  -2  12  -9        3.02        5.43      7.71 o 
   0  12  -9       43.26       40.05      6.62 o 
   2  12  -9        2.89        2.65      4.78 o 
  -1  13  -9        7.97       14.26      8.24 o 
   1  13  -9       71.31       70.40      5.36 o 
   3  13  -9       19.83       20.35      8.07 o 
   0  14  -9      215.12      234.26     12.56 o 
   2  14  -9       52.33       55.42      5.43 o 
  -1  15  -9       11.30       22.82      8.01 o 
   1  15  -9       23.81       27.53      4.71 o 
   3  15  -9       11.04        9.05      7.95 o 
   0  16  -9      134.06      152.56      8.02 o 
   2  16  -9      110.11      126.79     10.24 o 
   1  17  -9        8.02       12.20      4.50 o 
   3  17  -9       37.70       51.56      8.69 o 
   0  18  -9       22.01       26.20      5.98 o 
   2  18  -9       18.18       17.36      6.70 o 
   1  19  -9        1.56       -1.51      4.34 o 
   0  20  -9       12.45       15.14      5.31 o 
   2  20  -9        9.20       15.40      7.01 o 
   1  21  -9       12.85       13.97      6.52 o 
   0   0  -8      214.81      207.96     10.70 o 
   2   0  -8      390.46      404.26      9.94 o 
   4   0  -8      297.56      298.95     17.03 o 
  -1   1  -8      381.92      408.65     19.58 o 
   1   1  -8      396.04      440.08      6.58 o 
   3   1  -8      184.88      197.67      6.16 o 
   5   1  -8       44.86       45.60      5.57 o 
   0   2  -8       26.92       28.06      4.05 o 
   2   2  -8      219.24      228.83      6.04 o 
   4   2  -8      132.80      123.90      6.01 o 
  -1   3  -8       33.90       37.81      8.81 o 
   1   3  -8       57.24       68.11      5.06 o 
   3   3  -8       12.68       17.06      4.66 o 
  -2   4  -8        5.93        9.70      8.36 o 
   0   4  -8      137.51      159.98      6.27 o 
   2   4  -8       63.36       63.88      5.52 o 
   4   4  -8       38.38       48.27      5.83 o 
  -1   5  -8      106.32      101.85      9.54 o 
   1   5  -8      368.64      397.46      7.65 o 
   3   5  -8       45.50       45.30      5.74 o 
  -2   6  -8       50.69       50.79      8.98 o 
   0   6  -8      190.86      210.98      5.78 o 
   2   6  -8       75.31       83.84      5.70 o 
   4   6  -8      159.02      154.06      6.97 o 
  -3   7  -8       10.25       12.90      8.19 o 
  -1   7  -8       73.13       79.04      9.19 o 
   1   7  -8     1250.90     1309.52     31.42 o 
   3   7  -8      180.22      181.68     11.40 o 
  -2   8  -8      112.14      118.43     10.01 o 
   0   8  -8      110.42      127.70      6.35 o 
   2   8  -8       70.43       58.85      5.43 o 
   4   8  -8       87.38       83.63      6.10 o 
  -3   9  -8        2.56       10.78      7.81 o 
  -1   9  -8        4.30        3.69      7.86 o 
   1   9  -8       15.71       14.48      4.61 o 
   3   9  -8        6.34        9.89      4.81 o 
  -2  10  -8       42.09       15.43      7.95 o 
   0  10  -8       27.59       27.80      4.40 o 
   2  10  -8      251.80      278.02     13.53 o 
   4  10  -8       10.96       13.53      7.78 o 
  -1  11  -8       50.88       51.97      8.44 o 
   1  11  -8      140.44      139.66     11.54 o 
   3  11  -8       30.21       25.68      4.74 o 
  -2  12  -8        0.10        0.34      7.25 o 
   0  12  -8      372.29      374.58      7.24 o 
   2  12  -8      120.63      125.48      5.93 o 
   4  12  -8        9.99        4.09      7.84 o 
  -1  13  -8       19.32        5.48      7.61 o 
   1  13  -8       48.01       44.39      3.74 o 
   3  13  -8       40.46       45.89      8.05 o 
   0  14  -8      470.42      492.69      8.23 o 
   2  14  -8      136.36      130.81      7.80 o 
   4  14  -8       10.03       10.80      7.96 o 
  -1  15  -8        3.59        0.06      6.57 o 
   1  15  -8       13.73       17.59      3.37 o 
   3  15  -8       66.12       81.05      8.72 o 
   0  16  -8       46.20       54.64      5.79 o 
   2  16  -8        5.99        7.08      3.83 o 
  -1  17  -8        2.82        1.63      7.08 o 
   1  17  -8        4.87        3.23      3.46 o 
   3  17  -8        0.31        6.53      8.13 o 
   0  18  -8       42.74       39.75      5.65 o 
   2  18  -8       33.03       28.59      7.17 o 
   1  19  -8        3.54        3.51      3.48 o 
   3  19  -8       21.38       31.80      7.93 o 
   0  20  -8       27.79       33.46      4.65 o 
   2  20  -8       24.87       30.43      7.17 o 
   1  21  -8        2.44        8.48      4.78 o 
   0  22  -8        0.07        5.14      8.34 o 
   2  22  -8        3.11       -0.81      7.05 o 
   1  23  -8        4.30        4.80      4.79 o 
   0  24  -8        0.62        9.26      9.06 o 
  -1   1  -7        9.96       11.76      7.84 o 
   1   1  -7      225.70      241.76      5.00 o 
   3   1  -7       88.82       86.07      6.29 o 
   5   1  -7       27.14       24.86      5.07 o 
   0   2  -7     1156.15     1290.55     35.89 o 
   2   2  -7      122.85      142.33      5.14 o 
   4   2  -7       23.95       23.48      4.77 o 
  -1   3  -7       52.62       35.47      7.73 o 
   1   3  -7      350.44      376.39      6.79 o 
   3   3  -7       51.41       50.95      4.87 o 
   5   3  -7       52.97       55.46      5.74 o 
   0   4  -7      488.43      608.76     17.57 o 
   2   4  -7     1088.28     1085.39     16.43 o 
   4   4  -7      158.31      153.68      6.14 o 
  -1   5  -7       81.76       86.92      8.84 o 
   1   5  -7       20.35       19.06      2.01 o 
   3   5  -7      438.83      418.83     13.84 o 
   5   5  -7        2.93        4.65      4.91 o 
  -2   6  -7       15.81       14.83      7.57 o 
   0   6  -7        7.42        9.58      3.77 o 
   2   6  -7     1030.22     1077.27     11.07 o 
   4   6  -7       72.69       65.42      5.62 o 
  -1   7  -7       37.04       45.42      7.58 o 
   1   7  -7      377.09      383.10      9.63 o 
   3   7  -7      677.90      673.17     29.08 o 
   5   7  -7       19.26       23.46      7.58 o 
  -2   8  -7      154.19      129.55     10.13 o 
   0   8  -7      289.69      309.06      8.92 o 
   2   8  -7        1.31       -0.91      4.37 o 
   4   8  -7       17.59       17.50      4.72 o 
  -3   9  -7       33.31       19.07      8.14 o 
  -1   9  -7        2.23        0.99      7.05 o 
   1   9  -7      204.30      177.49      5.72 o 
   3   9  -7      208.72      212.43     11.16 o 
  -2  10  -7       80.31       55.67      8.08 o 
   0  10  -7      164.46      160.53      5.99 o 
   2  10  -7      166.26      171.30      5.87 o 
   4  10  -7      136.41      146.72      9.37 o 
  -1  11  -7       49.38       42.21      7.52 o 
   1  11  -7       69.10       68.68      3.69 o 
   3  11  -7       24.05       23.38      5.93 o 
  -2  12  -7        2.95        0.50      6.48 o 
   0  12  -7       75.44       62.40      5.34 o 
   2  12  -7      126.41      109.76      4.16 o 
   4  12  -7       54.11       61.59      8.64 o 
  -1  13  -7        5.42        1.45      6.67 o 
   1  13  -7      502.95      487.12     17.63 o 
   3  13  -7       20.78       10.54      6.93 o 
   0  14  -7        6.35        5.29      5.04 o 
   2  14  -7      136.18      130.99      4.35 o 
   4  14  -7        1.20        4.00      8.88 o 
  -1  15  -7       48.58       21.13      7.29 o 
   1  15  -7      491.45      527.25      7.75 o 
   3  15  -7      173.28      203.29      9.59 o 
   0  16  -7       61.41       56.09     12.53 o 
   2  16  -7       10.93        9.34      3.23 o 
   4  16  -7       30.65       34.84      8.78 o 
  -1  17  -7       33.83       28.17      6.69 o 
   1  17  -7      228.15      219.74      8.52 o 
   3  17  -7       68.10       68.34     12.55 o 
   0  18  -7        2.10        2.26      5.16 o 
   2  18  -7       11.72       16.12      4.56 o 
   1  19  -7       46.12       37.65      4.72 o 
   3  19  -7       21.63       14.94      7.38 o 
   0  20  -7       15.40       13.74      4.61 o 
   2  20  -7        1.41        2.20      4.67 o 
   1  21  -7       48.97       61.07      8.93 o 
   3  21  -7       12.15        9.41      7.35 o 
   0  22  -7       17.20       13.18      6.32 o 
   2  22  -7       42.81       41.07      5.36 o 
   1  23  -7       44.43       42.92      5.45 o 
   0  24  -7       10.93        8.47      6.31 o 
   2  24  -7        5.99        6.49      5.22 o 
   1  25  -7       18.24       21.33      7.09 o 
   0   0  -6     2142.40     2184.19     34.10 o 
   2   0  -6     1053.29     1122.13     12.83 o 
   4   0  -6      252.92      261.22      9.42 o 
   1   1  -6      410.72      459.50     10.51 o 
   3   1  -6      401.42      403.20     12.87 o 
   5   1  -6      131.08      125.56      7.04 o 
   0   2  -6     1050.03     1189.82      8.92 o 
   2   2  -6      461.47      512.48      7.38 o 
   4   2  -6       59.32       66.86      5.04 o 
  -1   3  -6       41.94       34.84      3.68 o 
   1   3  -6      245.26      290.44     19.64 o 
   3   3  -6      115.32      124.96      5.16 o 
   5   3  -6       11.62       10.23      4.67 o 
   0   4  -6       36.66       33.23      3.54 o 
   2   4  -6      174.17      152.54      7.40 o 
   4   4  -6       20.84       22.87      4.58 o 
  -1   5  -6      109.43      125.90      3.54 o 
   1   5  -6      446.27      440.68     16.80 o 
   3   5  -6      171.48      176.44      6.41 o 
   5   5  -6       62.88       60.78      6.00 o 
   0   6  -6      890.77      866.56     17.47 o 
   2   6  -6     1910.71     2012.07     46.13 o 
   4   6  -6       93.02      102.41      5.84 o 
  -1   7  -6      608.20      597.53     36.43 o 
   1   7  -6      546.84      565.83     14.40 o 
   3   7  -6       72.91       67.80      4.89 o 
   5   7  -6       87.71       86.73     18.89 o 
  -2   8  -6       44.40       28.59      7.17 o 
   0   8  -6       45.15       36.74      4.17 o 
   2   8  -6      935.83      923.19      9.09 o 
   4   8  -6       58.17       46.05      5.83 o 
  -1   9  -6      597.58      578.74     20.22 o 
   1   9  -6      222.07      206.31      6.33 o 
   3   9  -6      203.47      223.32      7.21 o 
   5   9  -6       23.54       29.31      8.11 o 
  -2  10  -6       61.59       73.25      7.56 o 
   0  10  -6       98.16       88.50      5.10 o 
   2  10  -6      252.66      259.25      7.05 o 
   4  10  -6       14.22       11.19      7.29 o 
  -1  11  -6       55.75       56.90      4.14 o 
   1  11  -6       12.26       10.33      3.06 o 
   3  11  -6      152.61      137.48      5.50 o 
   5  11  -6        2.73       10.06      7.77 o 
  -2  12  -6      162.66      149.42      8.42 o 
   0  12  -6      163.47      178.11      6.14 o 
   2  12  -6      104.82      108.89      4.89 o 
   4  12  -6       21.17       21.88      7.71 o 
  -1  13  -6       51.33       40.06      4.36 o 
   1  13  -6     1680.09     1667.36     11.71 o 
   3  13  -6      234.65      228.04     14.39 o 
   0  14  -6       29.77       26.76      4.99 o 
   2  14  -6      133.83      114.05      4.26 o 
   4  14  -6       58.88       74.59      8.59 o 
  -1  15  -6      101.12      100.60     11.44 o 
   1  15  -6      679.64      639.90     12.72 o 
   3  15  -6       74.79       70.53      6.82 o 
   0  16  -6        7.61        1.47      4.92 o 
   2  16  -6        2.23        4.06      3.16 o 
   4  16  -6       12.10       22.18      8.08 o 
  -1  17  -6        2.58        5.37      4.21 o 
   1  17  -6       11.25        8.30      3.39 o 
   3  17  -6        7.60        8.36      4.59 o 
   0  18  -6       25.02       13.56      7.70 o 
   2  18  -6       13.79       11.26      4.78 o 
   4  18  -6        9.30        7.64      7.56 o 
  -1  19  -6        3.87       -3.01      7.01 o 
   1  19  -6      131.99      117.31      7.05 o 
   3  19  -6       43.51       37.92      5.56 o 
   0  20  -6       29.68       27.42      4.59 o 
   2  20  -6        0.31        2.94      4.71 o 
  -1  21  -6        1.59        3.62      7.43 o 
   1  21  -6       13.11        7.18      4.80 o 
   3  21  -6       14.33        9.83      5.25 o 
   0  22  -6       12.22       13.04      6.70 o 
   2  22  -6        8.25        4.39      5.20 o 
  -1  23  -6        3.56        4.94      8.11 o 
   1  23  -6        1.07        2.32      4.99 o 
   3  23  -6        1.16        2.57      5.52 o 
   0  24  -6       17.94       19.40      6.51 o 
   2  24  -6       23.63       20.43      5.41 o 
   1  25  -6        5.93        3.45      6.77 o 
   0  26  -6        7.12       11.37      6.95 o 
   1  27  -6        1.47       -0.64      7.32 o 
   1   1  -5     1691.31     1945.71     14.93 o 
   3   1  -5       30.96       26.68      3.00 o 
   5   1  -5        4.77        4.38      4.42 o 
   0   2  -5      148.47      171.88      4.14 o 
   2   2  -5      837.96      893.49     27.59 o 
   4   2  -5       81.03       69.62      3.82 o 
  -1   3  -5      459.54      369.42      4.23 o 
   3   3  -5      508.72      517.50      5.90 o 
   5   3  -5       39.08       39.88      4.82 o 
   0   4  -5      100.42       97.11      4.32 o 
   2   4  -5      358.53      430.99      9.49 o 
   4   4  -5       49.92       51.20      3.80 o 
  -1   5  -5        5.23        3.84      2.09 o 
   1   5  -5      653.70      662.77      9.19 o 
   3   5  -5     1359.48     1361.09     34.89 o 
   5   5  -5       63.76       60.24      5.48 o 
   0   6  -5      465.77      461.12      7.51 o 
   2   6  -5      276.61      295.63      4.37 o 
   4   6  -5      526.13      498.00      9.66 o 
  -1   7  -5      811.22      809.94     32.73 o 
   1   7  -5      541.35      523.11     12.00 o 
   3   7  -5      347.09      349.71      9.55 o 
   5   7  -5        7.10       10.79      7.38 o 
   0   8  -5       64.55       80.52      4.48 o 
   2   8  -5      376.45      351.39      5.08 o 
   4   8  -5      238.03      209.98     10.16 o 
  -1   9  -5      796.85      925.69      8.67 o 
   1   9  -5      709.13      815.03     13.75 o 
   3   9  -5      249.10      233.74      4.98 o 
   5   9  -5       47.01       50.43      8.30 o 
  -2  10  -5      344.91      369.43     10.00 o 
   0  10  -5       98.95       81.17      6.74 o 
   2  10  -5      239.01      204.58      6.16 o 
   4  10  -5       61.67       60.29      6.65 o 
  -1  11  -5       59.58       57.46      4.07 o 
   1  11  -5      194.77      167.49      4.06 o 
   3  11  -5       87.75       83.35      4.37 o 
   5  11  -5       52.47       62.47      8.65 o 
  -2  12  -5       90.27       97.62      6.11 o 
   0  12  -5      205.01      245.40      6.46 o 
   2  12  -5       12.63        6.43      2.99 o 
   4  12  -5        1.95        4.34      4.55 o 
  -1  13  -5      200.81      206.21      5.56 o 
   1  13  -5      121.68      117.30      3.85 o 
   3  13  -5      120.74      125.37      6.32 o 
   5  13  -5        8.74       12.82      8.26 o 
   0  14  -5       90.34      101.52      5.37 o 
   2  14  -5      944.83      997.33     21.25 o 
   4  14  -5       71.96       65.22      8.00 o 
  -1  15  -5      165.16      181.11      6.13 o 
   1  15  -5       19.71       15.36      3.26 o 
   3  15  -5       75.57       74.44      5.39 o 
   0  16  -5      236.76      249.35      6.92 o 
   2  16  -5      685.85      688.49     17.72 o 
   4  16  -5       98.29      103.99      8.94 o 
  -1  17  -5      100.64      108.54      5.07 o 
   1  17  -5      103.18      105.01      4.15 o 
   3  17  -5        8.40       11.71      4.94 o 
   0  18  -5       47.72       46.70      5.48 o 
   2  18  -5      123.29      107.65      5.90 o 
   4  18  -5       19.87       15.75      5.75 o 
  -1  19  -5       98.91      103.52      8.60 o 
   1  19  -5        7.91        3.68      3.21 o 
   3  19  -5        6.62        2.81      4.98 o 
   0  20  -5      161.12      160.95     13.74 o 
   2  20  -5       80.08       78.11      5.78 o 
   4  20  -5       16.11       10.45      5.62 o 
  -1  21  -5       62.88       62.22      8.97 o 
   1  21  -5       34.72       22.00      6.41 o 
   3  21  -5       18.11       18.20      5.51 o 
   0  22  -5      285.86      270.38      9.62 o 
   2  22  -5       80.44       85.88      6.26 o 
  -1  23  -5        1.06       -2.68      7.88 o 
   1  23  -5       37.65       29.94      9.26 o 
   3  23  -5       33.12       29.42      5.75 o 
   0  24  -5       59.67       57.59      7.46 o 
   2  24  -5       48.54       49.10      6.09 o 
  -1  25  -5       12.74       12.38      9.16 o 
   1  25  -5        6.91       11.48      7.13 o 
   0  26  -5        4.82        7.59      7.18 o 
   2  26  -5        5.31        2.06      5.46 o 
  -1  27  -5        3.01        2.66      9.62 o 
   1  27  -5        2.90       -1.18      7.59 o 
   0  28  -5       18.93       22.28      7.99 o 
   2   0  -4     1137.30     1254.21     34.34 o 
   4   0  -4      254.75      261.15      7.83 o 
   1   1  -4     4327.91     5136.49     22.10 o 
   3   1  -4      682.11      690.50      8.17 o 
   5   1  -4       75.05       79.23      4.29 o 
   0   2  -4      522.39      549.71      5.35 o 
   2   2  -4      245.54      287.82      3.64 o 
   4   2  -4      163.16      165.91      4.62 o 
  -1   3  -4       70.05       77.07      2.10 o 
   1   3  -4      606.77      874.01      8.86 o 
   3   3  -4      163.28      179.39      4.07 o 
   5   3  -4        3.92        2.61      3.57 o 
   0   4  -4      376.81      398.38     23.23 o 
   2   4  -4      570.37      659.88      7.65 o 
   4   4  -4       56.05       54.96      3.81 o 
  -1   5  -4       76.00       91.49      2.84 o 
   1   5  -4      797.50      980.74     99.33 o 
   3   5  -4     1011.93     1042.63     24.08 o 
   5   5  -4       32.34       34.37      3.95 o 
  -2   6  -4      635.16      597.96      5.64 o 
   0   6  -4     1835.84     1895.22     11.37 o 
   2   6  -4      639.70      589.81      7.78 o 
   4   6  -4       87.83       75.56      4.09 o 
  -1   7  -4      934.40      894.67     17.75 o 
   1   7  -4     1365.11     1341.82     13.62 o 
   3   7  -4     1364.52     1442.03     24.27 o 
   5   7  -4       32.09       35.65      5.56 o 
  -2   8  -4      490.48      484.87      6.75 o 
   0   8  -4     1844.62     2137.97     27.24 o 
   2   8  -4      638.50      696.44      8.29 o 
   4   8  -4      115.98      124.07      5.54 o 
  -1   9  -4      173.39      185.51      4.40 o 
   1   9  -4       79.81       97.24      3.63 o 
   3   9  -4       47.53       35.66      3.33 o 
   5   9  -4        1.93        3.20      5.09 o 
  -2  10  -4      197.28      205.44      4.60 o 
   0  10  -4     1971.75     1924.23     20.99 o 
   2  10  -4      102.63      104.28      5.55 o 
   4  10  -4       87.03       88.30      5.96 o 
  -1  11  -4      779.61      800.16      8.00 o 
   1  11  -4      444.07      494.67      7.90 o 
   3  11  -4      300.52      297.49      5.14 o 
   5  11  -4        8.99        6.61      5.39 o 
  -2  12  -4       32.92       31.18      3.27 o 
   0  12  -4      106.20      105.50      4.77 o 
   2  12  -4      703.98      733.45     13.05 o 
   4  12  -4       79.87       73.63      5.96 o 
  -1  13  -4      419.85      479.17     13.82 o 
   1  13  -4       77.69       77.60      3.30 o 
   3  13  -4       38.35       31.93      4.95 o 
   5  13  -4       23.05       26.66      8.11 o 
  -2  14  -4        4.69       11.74      5.60 o 
   0  14  -4      223.40      207.93      5.99 o 
   2  14  -4     2113.57     2054.36     25.88 o 
   4  14  -4      104.62       95.29      6.16 o 
  -1  15  -4       49.50       46.51      3.85 o 
   1  15  -4       41.20       42.79      3.28 o 
   3  15  -4       35.66       29.55      5.10 o 
   5  15  -4       12.48       14.86      5.96 o 
  -2  16  -4       26.94       26.33      6.39 o 
   0  16  -4       97.52      101.98      7.87 o 
   2  16  -4      130.54      125.04      6.73 o 
   4  16  -4        5.59       12.89      5.36 o 
  -1  17  -4       88.00       90.27      4.44 o 
   1  17  -4        0.95        3.88      2.84 o 
   3  17  -4        9.03       10.85      5.11 o 
  -2  18  -4        5.55        6.81      6.43 o 
   0  18  -4        0.47        0.20      4.31 o 
   2  18  -4      120.01      108.12      5.96 o 
   4  18  -4       17.64       17.29      5.64 o 
  -1  19  -4      370.03      385.52     12.63 o 
   1  19  -4       88.08       75.55      6.51 o 
   3  19  -4        7.25        8.43      5.23 o 
  -2  20  -4       19.26       14.11      7.77 o 
   0  20  -4       23.77       21.00      4.29 o 
   2  20  -4       77.96       71.90      8.50 o 
   4  20  -4       19.86       55.72     20.68 o 
  -1  21  -4      212.39      224.96     12.06 o 
   1  21  -4       16.07        8.59      4.66 o 
   3  21  -4        8.65        4.00      5.35 o 
  -2  22  -4       19.37       17.33      8.50 o 
   0  22  -4        8.82       11.63      6.78 o 
   2  22  -4        1.69        2.86      5.29 o 
  -1  23  -4        6.00       -3.32      9.01 o 
   1  23  -4       27.30       22.11      5.19 o 
   3  23  -4       16.15        9.49      5.60 o 
  -2  24  -4        0.56        6.80      8.99 o 
   0  24  -4       12.74       16.62      7.20 o 
   2  24  -4        2.39        4.75      5.38 o 
  -1  25  -4       44.05       49.86      9.87 o 
   1  25  -4       37.73       38.81      7.78 o 
   3  25  -4       20.03       32.83      6.34 o 
  -2  26  -4        2.55       -3.29      9.48 o 
   0  26  -4       11.58       14.15      7.48 o 
   2  26  -4        3.13        8.11      5.57 o 
  -1  27  -4        5.06       12.19      7.51 o 
   1  27  -4        8.32        7.26      7.62 o 
   0  28  -4        4.08        3.52      7.59 o 
   1  29  -4        2.65        9.75      8.41 o 
   1   1  -3      285.71      243.46      7.08 o 
   3   1  -3      144.90      166.96      3.44 o 
   5   1  -3       16.25       12.37      3.26 o 
   0   2  -3     1480.95     1413.94      8.24 o 
   2   2  -3     3139.98     3745.47     40.62 o 
   4   2  -3       98.49       93.19      3.43 o 
   1   3  -3      111.10       99.18      2.23 o 
   3   3  -3      624.75      678.79      8.92 o 
   5   3  -3        5.42        7.99      3.51 o 
   0   4  -3      317.02      300.43      9.23 o 
   2   4  -3     2309.33     2529.84     19.29 o 
   4   4  -3      620.57      616.53     16.47 o 
  -1   5  -3      135.78      134.38      3.68 o 
   1   5  -3      666.75      775.84     11.02 o 
   3   5  -3       38.01       44.49      3.05 o 
   5   5  -3       97.39       95.35      5.56 o 
   0   6  -3      663.32      698.24     13.22 o 
   2   6  -3       45.31       42.08      2.64 o 
   4   6  -3      419.54      402.72     10.73 o 
  -1   7  -3      695.08      676.03     14.34 o 
   1   7  -3      507.24      504.20      4.62 o 
   3   7  -3      164.45      169.79      5.00 o 
   5   7  -3      133.66      121.36      5.88 o 
   0   8  -3     5914.24     6939.05     47.48 o 
   2   8  -3     1117.62     1212.40     19.50 o 
   4   8  -3        8.35        6.07      3.35 o 
  -1   9  -3      779.10      835.72     11.92 o 
   1   9  -3      773.78      798.02     16.04 o 
   3   9  -3      256.93      235.63      5.75 o 
   5   9  -3       60.53       59.50      5.51 o 
  -2  10  -3      488.20      518.93      8.57 o 
   0  10  -3      964.02      987.39     23.50 o 
   2  10  -3      630.67      689.24      5.78 o 
   4  10  -3      112.48      114.38      5.91 o 
  -1  11  -3     1319.12     1263.90     39.72 o 
   1  11  -3      948.56      980.76     12.97 o 
   3  11  -3       41.55       37.89      2.93 o 
   5  11  -3        8.78       11.10      5.26 o 
  -2  12  -3      183.82      169.93      5.06 o 
   0  12  -3      422.31      487.01      7.17 o 
   2  12  -3       23.33       22.35      2.24 o 
   4  12  -3       51.34       63.99      5.19 o 
  -1  13  -3       58.35       69.83      4.05 o 
   1  13  -3       63.43       73.50      2.96 o 
   3  13  -3      137.19      149.05      6.13 o 
   5  13  -3        2.49        3.30      5.45 o 
  -2  14  -3       33.47       38.42      6.51 o 
   0  14  -3      746.76      839.04     11.40 o 
   2  14  -3       21.59       16.97      2.05 o 
   4  14  -3       70.34       60.09      5.88 o 
  -1  15  -3      261.91      269.30      9.97 o 
   1  15  -3      475.68      510.47     11.88 o 
   3  15  -3      868.49      903.48     23.06 o 
   5  15  -3       35.01       39.05      6.30 o 
  -2  16  -3      250.71      250.74      9.70 o 
   0  16  -3      246.47      220.77      5.88 o 
   2  16  -3       40.46       47.32      5.24 o 
   4  16  -3       13.25       14.42      5.55 o 
  -1  17  -3      355.80      331.53     11.52 o 
   1  17  -3      273.56      263.20     10.25 o 
   3  17  -3      278.05      272.02     11.37 o 
  -2  18  -3        4.61        6.06      7.41 o 
   0  18  -3      252.56      257.82      8.57 o 
   2  18  -3       28.38       26.82      5.26 o 
   4  18  -3        7.01        6.87      5.76 o 
  -1  19  -3       18.02       10.63      8.68 o 
   1  19  -3       92.08       81.24      5.28 o 
   3  19  -3       47.25       41.10      5.91 o 
  -2  20  -3       73.32       84.92      8.89 o 
   0  20  -3      194.84      168.70      6.88 o 
   2  20  -3       35.93       40.61      5.54 o 
   4  20  -3        0.52        0.36      5.69 o 
  -1  21  -3      184.95      175.33     11.41 o 
   1  21  -3      411.93      361.50     38.12 o 
   3  21  -3       64.36       64.27      6.21 o 
  -2  22  -3       56.84       69.07      9.60 o 
   0  22  -3       49.49       35.81      7.03 o 
   2  22  -3       48.63       48.58      8.03 o 
   4  22  -3       19.52       19.72      6.07 o 
  -1  23  -3       95.38       94.35     11.01 o 
   1  23  -3      259.01      262.45      7.39 o 
   3  23  -3       54.57       52.00      6.72 o 
  -2  24  -3        1.48        4.20      9.07 o 
   0  24  -3       39.00       47.93      7.81 o 
   2  24  -3       18.41       19.11      5.53 o 
  -1  25  -3        0.59       -4.76     10.49 o 
   1  25  -3        7.07        7.63      7.15 o 
   3  25  -3       16.67       17.43      6.14 o 
  -2  26  -3        1.06        0.92      9.12 o 
   0  26  -3       14.23       13.81      7.14 o 
   2  26  -3        6.09       11.08      5.48 o 
  -1  27  -3       19.64       26.05      8.06 o 
   1  27  -3       15.20       14.59      8.00 o 
  -2  28  -3        6.16        5.14      9.82 o 
   0  28  -3        3.66        2.11      7.56 o 
   2  28  -3        1.30        4.04      8.26 o 
  -1  29  -3        9.61        6.03      8.25 o 
   1  29  -3       37.39       45.73      9.14 o 
   0  30  -3        2.93        0.04      8.17 o 
   2   0  -2     3995.03     4616.64     54.40 o 
   4   0  -2      288.93      268.14      5.76 o 
   3   1  -2      438.20      450.82      5.55 o 
   5   1  -2       71.60       76.97      3.54 o 
   0   2  -2      545.63      502.15     14.60 o 
   4   2  -2      132.89      133.22      3.40 o 
   3   3  -2      129.63      136.55      4.04 o 
   5   3  -2       47.21       44.18      3.61 o 
   0   4  -2     2670.26     2954.10     10.35 o 
   2   4  -2        4.92        2.64      2.09 o 
   4   4  -2      118.04      121.68      3.56 o 
   1   5  -2     1945.63     2079.43      8.06 o 
   3   5  -2      430.69      455.49      8.25 o 
   5   5  -2       22.48       17.38      3.38 o 
   0   6  -2     4108.05     4803.41     18.83 o 
   2   6  -2     1232.41     1321.30      6.63 o 
   4   6  -2      589.94      616.65     17.83 o 
  -1   7  -2     2261.53     2401.05     13.62 o 
   1   7  -2     2772.53     3343.67     32.50 o 
   3   7  -2      407.62      416.36     10.02 o 
   5   7  -2       28.80       28.08      4.80 o 
   0   8  -2      713.10      775.33      8.04 o 
   2   8  -2      242.28      221.88      4.04 o 
   4   8  -2      220.61      214.31      9.55 o 
  -1   9  -2     1221.70     1136.40     20.46 o 
   1   9  -2     4162.97     4811.37     50.67 o 
   3   9  -2      279.17      269.82      7.77 o 
   5   9  -2       38.17       43.09      5.35 o 
   0  10  -2     1204.21     1245.87     20.16 o 
   2  10  -2      557.36      547.92     12.01 o 
   4  10  -2       51.35       41.18      4.91 o 
  -1  11  -2      851.74      874.00     45.05 o 
   1  11  -2      434.31      457.96      9.97 o 
   3  11  -2       71.20       76.26      4.70 o 
   5  11  -2       19.62       14.51      5.11 o 
  -2  12  -2      555.35      540.68      6.25 o 
   0  12  -2     2426.88     2662.07     44.76 o 
   2  12  -2       37.96       28.34      4.01 o 
   4  12  -2       70.95       81.13      5.52 o 
  -1  13  -2       27.94       32.55      6.68 o 
   1  13  -2      425.69      376.54     12.07 o 
   3  13  -2      951.25      905.22     17.35 o 
   5  13  -2       29.63       24.47      5.47 o 
   0  14  -2      283.11      318.34      5.97 o 
   2  14  -2       99.70       96.45      4.48 o 
   4  14  -2       16.90       16.63      5.12 o 
  -1  15  -2       16.76       20.49      2.36 o 
   1  15  -2      172.27      143.48     11.35 o 
   3  15  -2      511.01      533.30     20.22 o 
   5  15  -2        6.97        9.86      5.41 o 
   0  16  -2       60.58       58.20      4.65 o 
   2  16  -2       27.19       26.93      4.75 o 
   4  16  -2        1.94        5.60      4.92 o 
  -1  17  -2      154.56      173.17      9.93 o 
   1  17  -2       37.24       37.47      4.41 o 
   3  17  -2        2.58        2.87      4.70 o 
   0  18  -2      593.86      603.03     14.34 o 
   2  18  -2       22.79       27.44      5.07 o 
   4  18  -2        8.34        2.70      5.10 o 
  -1  19  -2       15.59       12.86      8.60 o 
   1  19  -2        7.72        2.30      4.32 o 
   3  19  -2       84.60       77.06      5.54 o 
  -2  20  -2      450.22      487.22     14.64 o 
   0  20  -2      773.80      794.87     18.05 o 
   2  20  -2       66.19       50.83      5.73 o 
   4  20  -2        0.92        1.75      5.35 o 
  -1  21  -2      153.12      152.03     11.59 o 
   1  21  -2       44.74       44.10      8.25 o 
   3  21  -2       10.87       13.07      5.58 o 
  -2  22  -2       23.41       31.35      9.43 o 
   0  22  -2      108.45      103.87      8.13 o 
   2  22  -2        6.07       12.74      6.95 o 
   4  22  -2        8.22        3.93      6.08 o 
  -3  23  -2        6.44       13.25      8.82 o 
  -1  23  -2        6.91        2.16      9.32 o 
   1  23  -2       50.53       52.70      5.27 o 
   3  23  -2        2.24       11.03      5.91 o 
  -2  24  -2       52.41       55.60     10.30 o 
   0  24  -2      158.42      177.77      9.49 o 
   2  24  -2       61.72       63.42      6.03 o 
  -3  25  -2        3.04        8.42      9.73 o 
  -1  25  -2        0.02       -5.26     10.14 o 
   1  25  -2        3.10        3.01      7.38 o 
   3  25  -2        1.69        0.40      5.92 o 
  -2  26  -2       27.79       26.17     10.55 o 
   0  26  -2       35.42       28.74      7.78 o 
   2  26  -2       16.63       18.40      5.64 o 
  -1  27  -2        9.18        3.76      7.89 o 
   1  27  -2       27.64       29.66     10.82 o 
  -2  28  -2        0.57       -3.52     10.68 o 
   0  28  -2        0.65        1.84      8.28 o 
   2  28  -2        3.15        4.12      8.01 o 
  -1  29  -2        0.19       -1.79      8.11 o 
   1  29  -2        3.10        1.25      8.43 o 
   0  30  -2        2.21        3.23      7.90 o 
   1   1  -1     2219.02     2631.20     16.59 o 
   3   1  -1      365.31      394.57      4.96 o 
   5   1  -1       13.43       10.13      2.97 o 
   0   2  -1      499.25        0.63      0.97 o 
   2   2  -1      171.81      185.63      2.40 o 
   4   2  -1      146.00      143.89      3.45 o 
   1   3  -1      738.00      763.98     10.57 o 
   3   3  -1     1776.36     1897.71     19.95 o 
   5   3  -1      112.19      109.11      4.69 o 
   0   4  -1     2604.56     2851.54     39.78 o 
   2   4  -1      117.24      136.37      2.51 o 
   4   4  -1       41.91       43.67      3.26 o 
   1   5  -1     1347.29     1313.87     12.48 o 
   3   5  -1      256.00      254.33      3.70 o 
   5   5  -1      170.97      174.33      7.15 o 
   0   6  -1     3766.19     4538.90     21.05 o 
   2   6  -1      324.98      329.27      3.87 o 
   4   6  -1       33.64       24.97      3.12 o 
  -1   7  -1     1142.90     1211.33      6.86 o 
   1   7  -1     3462.48     4138.75     18.64 o 
   3   7  -1      195.36      194.99      4.15 o 
   5   7  -1       25.54       19.54      4.83 o 
   0   8  -1     1124.72     1230.32     20.97 o 
   2   8  -1      516.52      583.56      9.40 o 
   4   8  -1       63.14       64.18      3.76 o 
  -1   9  -1     1211.34     1145.38      6.14 o 
   1   9  -1     7520.87     8798.93     93.09 o 
   3   9  -1      623.71      585.60     10.32 o 
   5   9  -1       17.15       13.34      4.97 o 
   0  10  -1     1761.40     1740.75     31.56 o 
   2  10  -1      204.35      177.87     12.67 o 
   4  10  -1       65.10       74.38      5.14 o 
  -1  11  -1     1415.27     1300.24      6.36 o 
   1  11  -1       47.46       58.73      3.57 o 
   3  11  -1       19.82       16.25      2.61 o 
   5  11  -1       16.41       22.28      5.30 o 
   0  12  -1     1933.60     2084.09     19.86 o 
   2  12  -1      507.85      510.74     11.92 o 
   4  12  -1        0.75        8.75      4.63 o 
  -1  13  -1      133.11      120.30      2.25 o 
   1  13  -1     1114.51     1251.19      8.05 o 
   3  13  -1        3.03        2.90      4.42 o 
   5  13  -1       28.25       27.29      5.20 o 
   0  14  -1      519.12      530.04      5.98 o 
   2  14  -1      103.71       91.34      4.42 o 
   4  14  -1      205.80      203.93      6.59 o 
  -1  15  -1      458.47      350.99      3.79 o 
   1  15  -1      479.63      537.16      8.11 o 
   3  15  -1       23.63       21.98      4.65 o 
   5  15  -1       17.70       11.19      5.31 o 
   0  16  -1      476.56      457.34      6.06 o 
   2  16  -1      343.97      376.11     10.19 o 
   4  16  -1      225.87      261.07      7.10 o 
  -1  17  -1      520.46      515.50     13.60 o 
   1  17  -1      324.70      304.37      9.00 o 
   3  17  -1       13.47       15.21      4.79 o 
   0  18  -1      286.72      259.59      5.32 o 
   2  18  -1       38.25       40.50      4.44 o 
   4  18  -1       53.15       48.46      6.74 o 
  -1  19  -1       61.40       71.45      9.89 o 
   1  19  -1      273.47      260.62      7.14 o 
   3  19  -1        3.14        0.79      5.04 o 
   0  20  -1      265.67      309.14     11.34 o 
   2  20  -1      274.13      306.99      7.74 o 
   4  20  -1       21.97       28.16      5.45 o 
  -1  21  -1      261.83      266.28     13.24 o 
   1  21  -1      214.38      167.67     17.28 o 
   3  21  -1       27.35       25.20      5.20 o 
   0  22  -1      232.40      218.86     15.53 o 
   2  22  -1      264.69      249.98     10.83 o 
   4  22  -1       26.42       29.32      5.77 o 
  -1  23  -1       61.67       61.83     10.60 o 
   1  23  -1       41.53       54.83      5.42 o 
   3  23  -1       23.30       22.13      5.48 o 
  -2  24  -1       21.48       35.12     10.88 o 
   0  24  -1       24.74       22.33      7.87 o 
   2  24  -1       50.26       47.91      5.87 o 
  -1  25  -1        1.53        0.45      7.25 o 
   1  25  -1       22.52       21.69      7.72 o 
   3  25  -1        5.52        9.43      6.00 o 
  -2  26  -1       17.18        7.20     10.49 o 
   0  26  -1       10.57       13.33      7.98 o 
   2  26  -1        2.29        4.48      7.99 o 
  -1  27  -1       10.23        9.79      8.08 o 
   1  27  -1       14.64       18.11      7.85 o 
  -2  28  -1        2.00       -5.39     10.73 o 
   0  28  -1       22.18       21.49      8.64 o 
   2  28  -1       38.23       40.02      8.89 o 
  -1  29  -1       12.17       13.60      8.36 o 
   1  29  -1        1.18        7.44      8.41 o 
   0  30  -1        7.98       10.60      8.56 o 
   2   0   0     4994.93     5314.69     16.22 o 
   4   0   0      188.93      177.68      5.93 o 
   3   1   0      791.57      900.75      6.69 o 
   5   1   0       37.77       40.71      3.88 o 
   2   2   0     1452.44     1447.14      9.65 o 
   4   2   0       30.30       25.60      3.07 o 
   1   3   0     2991.54     3397.63     21.74 o 
   3   3   0      147.39      142.40      2.87 o 
   5   3   0       18.15       15.27      3.97 o 
   0   4   0      609.50       53.43      6.91 o 
   2   4   0      386.43      363.56      3.32 o 
   4   4   0       98.52       93.43      3.82 o 
   1   5   0      832.87      858.50      4.38 o 
   3   5   0      158.22      143.43      3.63 o 
   5   5   0       80.24       83.76      4.93 o 
   2   6   0     1314.50     1435.90      8.98 o 
   4   6   0      174.72      203.58      6.43 o 
   3   7   0      180.64      178.10      3.74 o 
   5   7   0       95.18       87.75      8.05 o 
   0   8   0     2720.58     2930.44     36.83 o 
   2   8   0     2908.63     3183.65     30.60 o 
   4   8   0      127.48      124.75      4.33 o 
   1   9   0      377.54      339.20      4.25 o 
   3   9   0        6.11       -0.15      2.66 o 
   5   9   0        4.18        6.89      5.53 o 
   0  10   0     1887.21     1889.71      6.92 o 
   2  10   0      437.41      514.24      9.92 o 
   4  10   0        2.41        1.19      3.23 o 
   1  11   0     1237.87     1416.74     13.94 o 
   3  11   0       78.60       78.90      6.22 o 
   5  11   0       25.65       27.66      5.92 o 
   0  12   0      707.93      724.33     17.00 o 
   2  12   0       24.45       16.56      2.75 o 
   4  12   0      154.39      154.35      6.88 o 
   1  13   0     1623.67     1740.57      9.19 o 
   3  13   0       51.66       42.29      4.70 o 
   5  13   0       12.62       13.29      5.74 o 
   0  14   0       23.02       20.82      2.91 o 
   2  14   0      182.29      203.30      5.06 o 
   4  14   0      266.15      284.26      9.94 o 
   1  15   0       62.91       52.28      3.44 o 
   3  15   0       31.62       32.63      4.94 o 
   5  15   0        4.34        5.65      5.71 o 
   0  16   0       21.21       26.69      5.49 o 
   2  16   0       45.51       50.76      4.37 o 
   4  16   0       27.67       19.77      5.70 o 
   1  17   0      212.08      282.94      5.69 o 
   3  17   0       11.16       14.07      4.83 o 
   0  18   0      220.32      228.46      9.23 o 
   2  18   0       13.67        6.52      4.29 o 
   4  18   0       10.09       11.27      5.80 o 
   1  19   0      959.65      974.91     14.09 o 
   3  19   0       39.31       42.50      5.26 o 
   0  20   0      416.60      406.76     17.34 o 
   2  20   0       56.86       54.44      4.84 o 
   4  20   0       11.15       12.27      5.99 o 
  -1  21   0      490.16      492.30     15.94 o 
   1  21   0      489.06      483.71     17.39 o 
   3  21   0       17.12       20.03      6.00 o 
   0  22   0       50.65       58.65      7.81 o 
   2  22   0       13.37        7.61      5.74 o 
   4  22   0        0.55        2.60      6.32 o 
  -1  23   0       48.22       61.37      7.93 o 
   1  23   0       48.03       57.58      8.26 o 
   3  23   0       15.72       19.73      6.21 o 
   0  24   0        0.33       10.22      7.56 o 
   2  24   0       12.00       11.63      5.58 o 
  -1  25   0      106.45      121.84      8.96 o 
   1  25   0      106.92      114.88      9.04 o 
   3  25   0       15.83       10.72      6.31 o 
  -2  26   0       17.32       30.47     11.36 o 
   0  26   0        1.65        0.62      7.24 o 
   2  26   0       16.54       17.81      6.34 o 
  -1  27   0       10.20       13.95      8.08 o 
   1  27   0       10.45        4.08      7.73 o 
  -2  28   0        0.81        0.67     11.38 o 
   0  28   0       12.19        8.69      8.48 o 
   2  28   0        0.77        6.33      8.38 o 
  -1  29   0        0.36       -0.40      8.50 o 
   1  29   0        0.36       13.83      8.33 o 
   0  30   0        6.07        8.12      8.69 o 
   1   1   1     4370.52     4043.31     22.39 o 
   3   1   1       14.15       11.80      2.46 o 
   5   1   1        5.55        8.60      4.79 o 
   0   2   1      498.70        0.48      0.90 o 
   2   2   1      228.62      228.39      3.70 o 
   4   2   1      280.49      288.65      4.82 o 
   1   3   1     2922.10     2918.50     18.77 o 
   3   3   1       63.34       59.22      3.31 o 
   5   3   1       20.61       12.49      4.83 o 
   0   4   1     2654.63     2875.02     14.05 o 
   2   4   1      279.96      249.64      4.26 o 
   4   4   1      243.59      273.22      5.25 o 
   1   5   1     1337.84     1442.45     13.83 o 
   3   5   1       72.19       71.66      3.63 o 
   5   5   1        0.18       -0.98      4.94 o 
   2   6   1      297.52      310.22      4.21 o 
   4   6   1        1.09       -2.60      3.90 o 
   1   7   1     1136.04     1261.60     28.26 o 
   3   7   1      177.62      174.55      4.24 o 
   5   7   1       12.42        7.26      4.88 o 
   0   8   1     1126.66     1247.89     18.46 o 
   2   8   1     2651.66     2792.09     31.98 o 
   4   8   1       95.11       91.43      8.88 o 
   1   9   1     1205.52     1248.12     33.05 o 
   3   9   1       13.10       15.93      3.15 o 
   5   9   1       18.80       21.18      8.16 o 
   0  10   1     1781.70     1737.12      9.22 o 
   2  10   1      804.39      771.28     31.24 o 
   4  10   1       61.28       66.45      4.21 o 
   1  11   1     1395.19     1489.63     26.52 o 
   3  11   1      122.59      110.94      3.82 o 
   5  11   1        2.28       12.56      5.68 o 
   0  12   1     1946.66     2116.11     15.18 o 
   2  12   1      207.31      205.72      8.33 o 
   4  12   1        2.43        4.55      5.12 o 
   1  13   1      133.44      131.26      6.86 o 
   3  13   1       30.29       25.16      5.19 o 
   5  13   1       15.91       17.65      5.81 o 
   0  14   1      520.60      531.40     11.02 o 
   2  14   1      416.10      418.65     23.48 o 
   4  14   1        2.36        5.89      5.18 o 
   1  15   1      454.84      462.11      6.91 o 
   3  15   1      107.85      111.12      6.32 o 
   5  15   1       59.32       60.03      6.44 o 
   0  16   1      479.02      456.69     13.42 o 
   2  16   1      222.60      238.23      8.58 o 
   4  16   1        4.42        2.51      5.19 o 
   1  17   1      517.82      506.97      7.59 o 
   3  17   1       58.00       63.97      6.10 o 
   0  18   1      290.68      254.86      5.44 o 
   2  18   1      209.16      198.69     12.61 o 
   4  18   1        3.56        4.57      5.74 o 
   1  19   1       61.20       52.83      6.12 o 
   3  19   1       41.14       42.32      6.12 o 
   0  20   1      267.24      332.78     10.04 o 
   2  20   1      200.27      212.50      7.18 o 
   4  20   1        8.87        6.99      5.79 o 
  -1  21   1      216.56      173.50     12.45 o 
   1  21   1      257.55      275.01      7.10 o 
   3  21   1      114.09      112.78      9.00 o 
   0  22   1      236.15      227.30      9.53 o 
   2  22   1        0.06        3.33      5.38 o 
   4  22   1        8.43       13.35      6.36 o 
  -1  23   1       39.68       49.67     10.95 o 
   1  23   1       61.93       59.67      5.56 o 
   3  23   1       56.97       63.71      6.93 o 
   0  24   1       24.35       30.04      7.79 o 
   2  24   1       22.20       20.97      5.73 o 
  -1  25   1       22.12       28.36      8.11 o 
   1  25   1        1.33        2.22      7.70 o 
   3  25   1        8.43       13.61      6.22 o 
   0  26   1       10.46       14.23      7.40 o 
   2  26   1       17.09       16.46      5.99 o 
  -1  27   1       15.26       23.55      8.09 o 
   1  27   1       10.61       18.01      8.20 o 
  -2  28   1       38.41       55.11     16.98 o 
   0  28   1       21.69       28.99      8.78 o 
   2  28   1        1.84       12.10      8.36 o 
  -1  29   1        1.13        4.48      8.26 o 
   1  29   1       12.42       13.02      8.70 o 
   0  30   1        7.84        0.33      8.47 o 
   2   0   2     1921.17     2296.49     18.51 o 
   4   0   2      172.75      171.30      5.70 o 
   3   1   2      607.83      585.27     12.03 o 
   5   1   2       23.10       20.31      5.16 o 
   0   2   2      544.82      476.13     33.41 o 
   2   2   2      672.94      576.71      4.54 o 
   4   2   2       55.07       61.69      3.92 o 
   1   3   2      814.18      807.44      6.81 o 
   3   3   2       18.05       20.93      3.11 o 
   5   3   2        4.72        6.44      4.82 o 
   0   4   2     2673.80     2882.91     29.00 o 
   2   4   2       44.60       44.61      2.61 o 
   4   4   2        5.31        1.93      3.49 o 
   1   5   2     3095.55     3397.65     20.72 o 
   3   5   2      298.59      320.51      6.79 o 
   5   5   2       40.08       36.60      5.90 o 
   0   6   2     4085.07     4795.76     76.44 o 
   2   6   2      302.27      305.92      6.13 o 
   4   6   2       29.55       22.31      4.05 o 
   1   7   2     2252.75     2394.16     19.32 o 
   3   7   2      611.66      562.01     31.73 o 
   5   7   2       27.02       37.18      5.52 o 
   0   8   2      701.53      753.99      6.54 o 
   2   8   2      382.90      385.06     11.00 o 
   4   8   2        8.93        8.42      3.72 o 
  -1   9   2     4177.66     4740.04     12.48 o 
   1   9   2     1220.93     1177.76     16.87 o 
   3   9   2      324.60      349.92      6.81 o 
   5   9   2       10.93       10.13      8.17 o 
   0  10   2     1210.21     1218.57      8.44 o 
   2  10   2      145.30      173.20      9.59 o 
   4  10   2       12.70       11.14      3.57 o 
   1  11   2      845.29      921.74     17.76 o 
   3  11   2        3.86        2.36      3.24 o 
   5  11   2        8.89       13.06      8.08 o 
   0  12   2     2418.60     2652.65     12.83 o 
   2  12   2      557.38      582.55     24.20 o 
   4  12   2       14.48       20.79      5.28 o 
   1  13   2       34.89       35.54      3.25 o 
   3  13   2       33.56       34.16      4.22 o 
   5  13   2       53.41       54.23      9.50 o 
   0  14   2      293.08      326.47      5.64 o 
   2  14   2      314.61      258.02     10.50 o 
   4  14   2       15.36       21.31      5.14 o 
   1  15   2       14.42       16.83      4.03 o 
   3  15   2       28.60       30.50      5.45 o 
   5  15   2       21.42       23.11      9.07 o 
   0  16   2       60.28       50.09      3.98 o 
   2  16   2       46.38       40.97      3.18 o 
   4  16   2        3.23        1.43      5.33 o 
  -1  17   2       38.50       44.53      8.51 o 
   1  17   2      152.93      170.62      6.22 o 
   3  17   2       12.41       12.50      5.38 o 
   0  18   2      605.28      595.82     12.55 o 
   2  18   2      247.39      261.97      7.23 o 
   4  18   2        9.16       13.72      5.72 o 
  -1  19   2        8.89        9.76      8.94 o 
   1  19   2       16.93       13.51      4.57 o 
   3  19   2       21.19       16.57      5.63 o 
   0  20   2      774.09      787.08     14.44 o 
   2  20   2      448.34      461.50      8.77 o 
   4  20   2        8.99        9.41      5.81 o 
  -1  21   2       46.25       69.98     10.98 o 
   1  21   2      153.48      159.53      6.36 o 
   3  21   2        0.25       -0.30      5.65 o 
   0  22   2      108.21      113.83      8.46 o 
   2  22   2       23.69       28.68      5.71 o 
  -1  23   2       51.43       52.07     10.74 o 
   1  23   2        6.90        5.46      7.68 o 
   3  23   2        6.20        2.34      5.68 o 
   0  24   2      158.90      164.78      9.51 o 
   2  24   2       52.49       51.15      5.96 o 
  -1  25   2        3.79       -3.28     10.38 o 
   1  25   2        0.07        1.97      7.36 o 
   3  25   2        2.70        4.07      6.07 o 
  -2  26   2       17.46       20.63     10.98 o 
   0  26   2       34.68       32.44      7.85 o 
   2  26   2       27.83       34.87      8.19 o 
  -1  27   2       28.40       41.79     18.01 o 
   1  27   2        9.22       -1.39      9.20 o 
  -2  28   2        3.23        0.97     11.32 o 
   0  28   2        0.63        6.58     10.70 o 
   2  28   2        0.56        5.81      8.02 o 
  -1  29   2        3.02        3.22     11.04 o 
   1  29   2        0.19        1.49      8.51 o 
   0  30   2        2.08        7.41      8.60 o 
   1   1   3      785.00      651.15     10.34 o 
   3   1   3        6.97        7.38      2.43 o 
   5   1   3       17.41       15.64      5.12 o 
   0   2   3     1494.62     1368.30     82.47 o 
   2   2   3     1202.25      970.42     16.79 o 
   4   2   3        1.99        3.89      4.73 o 
   1   3   3      261.19      303.97     36.26 o 
   3   3   3       45.75       49.26      3.10 o 
   5   3   3       43.85       53.00      5.66 o 
   0   4   3      339.14      306.30      4.79 o 
   2   4   3      306.72      319.48      4.68 o 
   4   4   3       40.62       40.15      5.05 o 
   1   5   3      127.08      115.36      4.90 o 
   3   5   3        9.69       10.44      3.07 o 
   5   5   3       11.41       14.55      5.98 o 
   0   6   3      655.13      675.28     10.63 o 
   2   6   3      214.97      255.30     10.28 o 
   4   6   3       19.03       26.84      6.05 o 
   1   7   3      702.28      670.03      6.58 o 
   3   7   3      219.26      207.13      5.37 o 
   5   7   3        0.97        2.36      5.64 o 
   0   8   3     5926.67     6948.81     83.16 o 
   2   8   3      350.04      343.34     11.35 o 
   4   8   3       19.73       15.81      4.96 o 
  -1   9   3      815.17      843.25      8.25 o 
   1   9   3      780.85      845.05     18.37 o 
   3   9   3      427.85      443.96     21.07 o 
   5   9   3       14.01       26.67      8.33 o 
   0  10   3      971.10      983.79     36.98 o 
   2  10   3      481.36      505.38      7.98 o 
   4  10   3        8.41        7.46      4.54 o 
  -1  11   3      936.91      926.99     34.11 o 
   1  11   3     1332.21     1339.02     33.90 o 
   3  11   3       18.64       15.05      3.37 o 
   5  11   3        4.72        4.73      8.52 o 
  -2  12   3       25.20       26.40      2.42 o 
   0  12   3      426.37      480.61      6.59 o 
   2  12   3      180.64      181.49      4.32 o 
   4  12   3       17.35       17.80      7.50 o 
  -1  13   3       64.15       69.94      2.85 o 
   1  13   3       58.05       69.75      6.22 o 
   3  13   3       56.49       59.93      5.25 o 
   5  13   3        0.35        4.95      8.53 o 
   0  14   3      747.60      836.19     38.77 o 
   2  14   3       34.94       33.45      3.31 o 
   4  14   3        6.91        7.68      4.53 o 
  -1  15   3      477.85      425.60     60.33 o 
   1  15   3      261.54      270.22      6.00 o 
   3  15   3      100.72      105.00      5.99 o 
   0  16   3      243.14      219.81      5.67 o 
   2  16   3      248.86      230.91      9.02 o 
   4  16   3       11.33       21.19      5.23 o 
  -1  17   3      270.97      267.30     11.04 o 
   1  17   3      361.25      326.12      6.64 o 
   3  17   3       79.53       78.86      5.97 o 
   0  18   3      252.58      262.22      6.21 o 
   2  18   3        4.57        8.84      5.03 o 
   4  18   3        5.50        8.59      5.43 o 
  -1  19   3       92.92       92.42      9.43 o 
   1  19   3       17.46       17.47      4.81 o 
   3  19   3       73.32       75.10      6.84 o 
   0  20   3      196.20      174.17     12.01 o 
   2  20   3       73.03       82.31      5.97 o 
   4  20   3       22.08       16.62      6.02 o 
  -1  21   3      405.69      410.59     15.13 o 
   1  21   3      187.07      192.21      7.11 o 
   3  21   3       17.71        7.23      5.58 o 
  -2  22   3       49.94       36.94     10.26 o 
   0  22   3       49.12       40.43      7.60 o 
   2  22   3       56.04       60.65      5.94 o 
  -1  23   3      256.89      258.48     13.75 o 
   1  23   3       96.41       85.66     14.93 o 
   3  23   3        2.99        3.72      5.65 o 
  -2  24   3       18.54       24.86     10.37 o 
   0  24   3       38.15       40.09      8.14 o 
   2  24   3        1.48        1.51      5.55 o 
  -1  25   3        6.83        6.76     10.41 o 
   1  25   3        0.49       -2.34      7.06 o 
   3  25   3        8.10       13.08      6.14 o 
  -2  26   3        6.24        2.46     10.10 o 
   0  26   3       14.26       17.23      7.59 o 
   2  26   3        1.11        3.60      7.42 o 
  -1  27   3       15.47       19.39     11.27 o 
   1  27   3       19.31       20.33      8.55 o 
  -2  28   3        1.43        2.27     10.71 o 
   0  28   3        4.09        1.65      8.10 o 
   2  28   3        6.38        8.67      7.89 o 
  -1  29   3       37.61       53.61     11.04 o 
   1  29   3        9.41       17.03      8.38 o 
   0  30   3        2.91        6.72      8.62 o 
   4   0   4       86.68       78.94      7.83 o 
   1   1   4     1129.07     1308.96     15.67 o 
   3   1   4      262.38      255.24      6.00 o 
   5   1   4       14.01       15.64      5.33 o 
   0   2   4      523.66      526.17     26.62 o 
   2   2   4     3611.47     3938.05     61.96 o 
   4   2   4       25.39       24.05      5.07 o 
   1   3   4       70.34       87.35      4.09 o 
   3   3   4        4.86        7.40      4.24 o 
   5   3   4        2.32       -1.16      5.65 o 
   0   4   4      364.77      397.43     16.57 o 
   2   4   4      109.95       89.14      4.16 o 
   4   4   4       12.84        9.96      4.88 o 
  -1   5   4      788.03      846.36      7.18 o 
   1   5   4       79.42       76.26      6.54 o 
   3   5   4       42.44       28.57      2.93 o 
   5   5   4        6.15        0.07      5.66 o 
   0   6   4     1850.39     1892.66     12.31 o 
   2   6   4      637.52      648.57      5.82 o 
   4   6   4       87.40       95.92      6.35 o 
  -1   7   4     1355.03     1352.68     11.01 o 
   1   7   4      921.29      880.91      7.67 o 
   3   7   4       53.47       59.78      3.52 o 
   5   7   4        2.96        6.97      5.86 o 
   0   8   4     1864.73     2099.59     22.85 o 
   2   8   4      489.46      476.76      9.39 o 
   4   8   4       77.79       81.76      6.16 o 
  -1   9   4       77.87      100.43      3.75 o 
   1   9   4      167.47      179.49      4.88 o 
   3   9   4       14.12       10.22      3.30 o 
   5   9   4        2.10        3.89      8.31 o 
   0  10   4     1967.79     1925.41     23.93 o 
   2  10   4      196.18      186.28      4.82 o 
   4  10   4       20.43       15.65      5.06 o 
  -1  11   4      450.77      503.50      6.23 o 
   1  11   4      780.55      817.44     28.92 o 
   3  11   4       87.63       89.57      5.36 o 
   5  11   4        4.39        2.59      8.35 o 
  -2  12   4      695.51      701.77      9.81 o 
   0  12   4      101.44       88.25      4.32 o 
   2  12   4       32.13       31.91      3.54 o 
   4  12   4        5.04        4.01      7.74 o 
  -1  13   4       67.60       70.89      3.75 o 
   1  13   4      426.44      494.90     11.10 o 
   3  13   4      113.01      107.42      6.05 o 
   0  14   4      217.78      209.06      8.88 o 
   2  14   4        4.31        6.97      3.53 o 
   4  14   4        8.79        5.69      8.13 o 
  -1  15   4       37.53       41.80      3.19 o 
   1  15   4       49.10       45.43      4.12 o 
   3  15   4       22.12       28.47      8.19 o 
   0  16   4       97.24       96.05      4.98 o 
   2  16   4       27.36       20.89      3.72 o 
   4  16   4        6.70       12.39      8.03 o 
  -1  17   4        1.30        4.83      7.62 o 
   1  17   4       90.29       98.09      4.77 o 
   3  17   4       38.96       46.04      5.61 o 
   0  18   4        0.17        1.37      4.32 o 
   2  18   4        5.54       12.25      5.03 o 
   4  18   4        3.63        0.43      8.42 o 
  -1  19   4       88.13       86.62      8.97 o 
   1  19   4      375.11      378.40      9.00 o 
   3  19   4      117.27      113.37      6.62 o 
  -2  20   4       79.33       87.16      9.87 o 
   0  20   4       24.63       15.98      8.89 o 
   2  20   4       19.03       16.46      6.49 o 
  -1  21   4       16.69       21.02      8.46 o 
   1  21   4      211.48      211.76     10.47 o 
   3  21   4       39.86       39.55      6.00 o 
  -2  22   4        1.63       -3.24      8.50 o 
   0  22   4        9.23       16.11      9.87 o 
   2  22   4       19.66       20.03      5.59 o 
  -1  23   4       26.84       26.69      9.60 o 
   1  23   4        6.15        6.47      7.05 o 
   3  23   4        3.52        7.31      5.47 o 
  -2  24   4        2.18        6.63      9.09 o 
   0  24   4       13.68       13.99      7.29 o 
   2  24   4        0.54        1.01      5.42 o 
  -3  25   4       20.01       32.93     11.01 o 
  -1  25   4       37.58       46.15     10.42 o 
   1  25   4       44.00       39.78      7.74 o 
  -2  26   4        2.63        8.19      9.89 o 
   0  26   4       12.00       15.70      7.87 o 
   2  26   4        2.58        6.15      7.36 o 
  -1  27   4        8.96       18.47     10.46 o 
   1  27   4        4.88        6.26      8.03 o 
   0  28   4        4.22       14.12      7.76 o 
  -1  29   4        2.68        6.34      8.25 o 
   1   1   5      160.07      169.71      4.05 o 
   3   1   5       39.18       34.40      4.74 o 
   5   1   5        1.84       -3.94      5.57 o 
   0   2   5      132.34      151.49      4.19 o 
   2   2   5       84.24       91.41      4.43 o 
   4   2   5       11.52        5.83      5.15 o 
   1   3   5      456.10      421.21      6.15 o 
   3   3   5      216.25      223.09     11.36 o 
   5   3   5        6.17        2.99      6.14 o 
   0   4   5      101.75       99.48      5.02 o 
   2   4   5       39.32       40.62      2.93 o 
   4   4   5        7.11        5.35      5.79 o 
  -1   5   5      642.12      601.82      5.55 o 
   1   5   5        7.29        3.31      3.64 o 
   3   5   5       19.71       15.31      5.39 o 
   5   5   5        5.28        5.22      6.10 o 
   0   6   5      467.92      454.80     11.35 o 
   2   6   5       41.18       40.71      6.48 o 
   4   6   5        1.40        6.13      5.53 o 
  -1   7   5      538.03      520.65      6.90 o 
   1   7   5      815.45      833.45     39.68 o 
   3   7   5       74.53       67.42      7.67 o 
   5   7   5        4.58        3.59      5.93 o 
   0   8   5       69.26       78.53      4.93 o 
   2   8   5      169.84      170.62      6.30 o 
   4   8   5       57.68       54.18      5.89 o 
  -1   9   5      703.79      845.30     24.28 o 
   1   9   5      802.08      945.94     21.53 o 
   3   9   5       76.25       81.93      5.66 o 
   0  10   5      107.24       97.53      7.60 o 
   2  10   5      347.57      344.21      7.15 o 
   4  10   5       22.15       24.98      5.64 o 
  -1  11   5      192.01      173.73      4.79 o 
   1  11   5       63.34       64.17      4.65 o 
   3  11   5       97.38       92.94      9.17 o 
  -2  12   5       12.64        7.22      5.23 o 
   0  12   5      203.74      249.96      6.13 o 
   2  12   5       92.20       90.91      5.63 o 
   4  12   5        3.02       -2.30      5.13 o 
  -1  13   5      120.93      125.19      4.75 o 
   1  13   5      201.06      210.25      7.31 o 
   3  13   5        2.46        1.90      4.66 o 
  -2  14   5      937.36     1045.33     15.43 o 
   0  14   5       92.24      106.56      5.21 o 
   2  14   5       17.57       13.56      3.71 o 
   4  14   5        8.40       14.33      8.21 o 
  -1  15   5       21.26       16.15      3.82 o 
   1  15   5      163.68      172.50      5.08 o 
   3  15   5       30.15       26.07      4.81 o 
  -2  16   5      681.60      716.90     14.23 o 
   0  16   5      233.43      246.53      6.78 o 
   2  16   5      115.29      102.03      6.49 o 
   4  16   5       33.15       26.30      8.83 o 
  -1  17   5      101.56      102.22      8.75 o 
   1  17   5      100.76      112.36      6.77 o 
   3  17   5       10.63        7.79      4.63 o 
  -2  18   5      121.23      119.78      9.22 o 
   0  18   5       50.00       55.50      5.23 o 
   2  18   5       18.32       11.71      3.77 o 
   4  18   5       15.18       21.96      8.34 o 
  -1  19   5        7.79        8.62      7.78 o 
   1  19   5       98.52       97.85      6.53 o 
   3  19   5        3.47        8.48      5.13 o 
  -2  20   5       80.79       83.56      8.78 o 
   0  20   5      159.39      166.06     10.93 o 
   2  20   5       34.07       31.67      5.36 o 
  -1  21   5       35.20       35.82      9.15 o 
   1  21   5       62.57       47.02      5.27 o 
   3  21   5       26.84       20.11      5.68 o 
  -2  22   5       80.52       98.31      9.54 o 
   0  22   5      282.20      304.85     13.60 o 
   2  22   5       59.07       60.71      6.12 o 
  -1  23   5       38.66       44.93      9.68 o 
   1  23   5        1.20       -2.09      6.73 o 
   3  23   5        3.00        5.06      8.13 o 
  -2  24   5       48.02       47.10     10.18 o 
   0  24   5       59.00       61.05      7.70 o 
   2  24   5        8.84        5.01      5.42 o 
  -1  25   5        6.97       17.33      9.70 o 
   1  25   5       12.47        6.00      7.22 o 
  -2  26   5        5.46        6.36      9.59 o 
   0  26   5        4.84       10.14      7.45 o 
   2  26   5        2.82        5.09      7.36 o 
  -1  27   5        2.90        0.51      9.77 o 
   1  27   5        3.17        4.32      7.46 o 
   0  28   5       19.23       25.60      8.18 o 
   0   0   6     2129.42     2493.48     26.49 o 
   2   0   6      224.18      254.94     11.09 o 
   4   0   6       79.77       55.63      7.63 o 
   1   1   6      507.58      594.32      7.37 o 
   3   1   6     1025.84     1158.07     25.57 o 
   0   2   6     1037.62     1109.99     63.13 o 
   2   2   6       52.76       43.74      4.48 o 
   4   2   6       26.74       22.20      5.29 o 
   1   3   6       42.73       39.98      4.34 o 
   3   3   6       63.96       74.23      6.56 o 
   0   4   6       33.66       36.86      3.39 o 
   2   4   6       12.75       10.60      4.83 o 
   4   4   6        5.86        8.57      5.89 o 
  -1   5   6      448.62      370.21      3.97 o 
   1   5   6      108.50      123.69      5.12 o 
   3   5   6       23.95       28.75      5.63 o 
   0   6   6      883.35      847.94     28.91 o 
   2   6   6      100.85      101.28      5.61 o 
   4   6   6       16.30       16.16      6.22 o 
  -1   7   6      526.18      517.97     17.50 o 
   1   7   6      617.22      638.07     16.48 o 
   3   7   6      132.45      113.41      6.42 o 
   0   8   6       41.71       31.82      3.92 o 
   2   8   6       42.01       41.54      3.27 o 
   4   8   6        0.41        4.24      5.71 o 
  -1   9   6      220.99      217.02      9.60 o 
   1   9   6      598.46      609.20      8.76 o 
   3   9   6       51.99       42.25      5.74 o 
   0  10   6       97.78       87.72      4.70 o 
   2  10   6       61.90       65.38      3.77 o 
   4  10   6        1.79        1.35      5.64 o 
  -1  11   6       11.85       10.96      3.42 o 
   1  11   6       54.43       49.82      4.84 o 
   3  11   6        8.23        6.85      5.35 o 
  -2  12   6      106.30      110.46      7.29 o 
   0  12   6      160.05      157.24      7.18 o 
   2  12   6      163.54      161.00      9.04 o 
   4  12   6       27.64       30.22      5.90 o 
  -1  13   6     1680.22     1705.89     16.01 o 
   1  13   6       50.38       49.20      4.83 o 
   3  13   6        1.66        0.13      5.00 o 
   0  14   6       26.34       17.55      4.50 o 
   2  14   6       49.62       41.36      4.19 o 
   4  14   6        5.78        7.23      8.51 o 
  -1  15   6      680.51      683.91      8.78 o 
   1  15   6       99.24      102.27      4.62 o 
   3  15   6        0.66        0.05      4.72 o 
   0  16   6        7.65        8.16      4.91 o 
   2  16   6        7.99       10.62      3.94 o 
  -1  17   6       10.82       13.80      6.69 o 
   1  17   6        2.38        6.08      4.01 o 
   3  17   6        8.19       14.32      8.06 o 
   0  18   6       25.75       20.93      5.10 o 
   2  18   6       62.38       58.43      5.85 o 
  -1  19   6      133.32      141.33      9.43 o 
   1  19   6        4.04       -0.64      3.97 o 
   3  19   6        0.31        8.92      7.53 o 
   0  20   6       29.36       33.61      8.30 o 
   2  20   6       99.27       94.86      7.09 o 
  -1  21   6       13.40       16.78      8.07 o 
   1  21   6        1.96        1.36      4.24 o 
   3  21   6        4.94        5.50      8.34 o 
   0  22   6       12.62       12.88      8.70 o 
   2  22   6        5.45        6.97      5.39 o 
  -1  23   6        1.09        0.88      8.18 o 
   1  23   6        3.54        5.40      6.48 o 
   0  24   6       17.76       14.98      9.34 o 
   2  24   6        7.13        5.47      6.87 o 
  -1  25   6        5.25        8.17      8.72 o 
   1  25   6        2.20       -0.17      6.86 o 
   0  26   6        7.39       11.41      7.21 o 
  -1  27   6        1.43        8.14      9.24 o 
   1   1   7        8.89        5.50      4.61 o 
   3   1   7        1.12        0.52      4.91 o 
   0   2   7     1148.39     1277.47     44.35 o 
   2   2   7       57.57       61.71      5.97 o 
   4   2   7       16.25       19.93      5.63 o 
   1   3   7       47.18       65.09     10.28 o 
   3   3   7       28.59       27.65      5.92 o 
   0   4   7      481.08      577.67     15.06 o 
   2   4   7       26.86       29.13      5.46 o 
   4   4   7       15.19       10.44      6.08 o 
  -1   5   7       23.65       16.69     12.64 o 
   1   5   7       82.81       75.84      5.05 o 
   3   5   7        1.41       -4.05      5.68 o 
   0   6   7        6.92        6.19      3.56 o 
   2   6   7       15.53       15.31      6.03 o 
   4   6   7        4.39        2.78      5.69 o 
  -1   7   7      374.27      400.13     13.22 o 
   1   7   7       37.18       33.01      4.78 o 
   3   7   7       22.86       17.89      5.70 o 
   0   8   7      286.90      315.60      6.55 o 
   2   8   7      156.28      157.68      6.49 o 
   4   8   7       15.10       17.60      6.02 o 
  -1   9   7      205.54      196.28     10.18 o 
   1   9   7        2.77        0.33      4.56 o 
   3   9   7       33.48       46.33      6.12 o 
   0  10   7      160.14      169.47      5.84 o 
   2  10   7       82.24       87.44      5.89 o 
   4  10   7       13.73       12.51      5.78 o 
  -1  11   7       67.27       70.32      7.63 o 
   1  11   7       50.89       57.68      5.20 o 
   3  11   7       46.85       41.83      6.01 o 
  -2  12   7      123.87      120.52      8.15 o 
   0  12   7       77.44       71.89      5.48 o 
   2  12   7        2.89        1.27      4.97 o 
   4  12   7        4.56        2.95      5.53 o 
  -1  13   7      501.18      503.63     12.16 o 
   1  13   7        5.46        5.56      4.80 o 
   3  13   7        4.53       12.75      5.53 o 
   0  14   7        5.39        5.53      4.87 o 
   2  14   7       20.02       15.59      5.36 o 
  -1  15   7      487.92      533.09     12.09 o 
   1  15   7       48.31       45.77      5.17 o 
   3  15   7       11.06       11.67      5.41 o 
   0  16   7       59.42       50.43      5.35 o 
   2  16   7       38.97       43.56      7.87 o 
   1  17   7       34.83       32.49      4.34 o 
   3  17   7        7.79       15.92      7.70 o 
   0  18   7        2.00        5.42      6.85 o 
   2  18   7       23.26       12.01      5.14 o 
   1  19   7       18.09       13.16      4.37 o 
   3  19   7        1.30        8.70      8.05 o 
   0  20   7       15.46       14.14      7.27 o 
   2  20   7       30.32       39.58      7.43 o 
   1  21   7      113.31       84.61      5.83 o 
   0  22   7       17.63       15.15      8.27 o 
   2  22   7        8.37        5.86      7.24 o 
   1  23   7       52.84       39.71      6.85 o 
   0  24   7       11.09       17.34      8.61 o 
   1  25   7        4.71        9.84      6.83 o 
   0   0   8      225.65      244.47     13.15 o 
   2   0   8       72.07       71.31      7.28 o 
   4   0   8      140.32      137.43     25.39 o 
   1   1   8      378.16      392.03     11.45 o 
   3   1   8       21.24       23.62      4.99 o 
   0   2   8       30.09       24.34      7.74 o 
   2   2   8       25.20       29.86      5.73 o 
   4   2   8       57.26       58.57      7.22 o 
   1   3   8       33.89       40.42      6.60 o 
   3   3   8        9.24        0.33      5.72 o 
   0   4   8      136.24      132.81     19.51 o 
   2   4   8        6.06        7.14      5.45 o 
   4   4   8        2.97        5.27      6.35 o 
   1   5   8      103.70      104.21      5.62 o 
   3   5   8       12.44       10.33      5.80 o 
   0   6   8      188.10      204.04     11.93 o 
   2   6   8       51.93       52.40      8.17 o 
   4   6   8        5.99       10.10      6.43 o 
  -1   7   8     1251.33     1330.20     20.96 o 
   1   7   8       71.64       81.97      5.39 o 
   3   7   8       10.24        9.42      5.81 o 
   0   8   8      106.40      103.13     10.71 o 
   2   8   8      112.57      126.52      8.45 o 
  -1   9   8       15.03       17.92      8.78 o 
   1   9   8        4.11        2.67      4.60 o 
   3   9   8        2.53        6.83      5.74 o 
   0  10   8       27.63       23.21      8.98 o 
   2  10   8       41.77       37.37      5.67 o 
  -1  11   8      141.99      116.41      9.67 o 
   1  11   8       49.68       46.71      6.13 o 
   3  11   8       16.80       19.03      6.04 o 
   0  12   8      373.11      391.54     13.62 o 
   2  12   8        0.21        1.36      5.28 o 
  -1  13   8       53.43       56.19      8.55 o 
   1  13   8       17.36       18.19      4.93 o 
   3  13   8       17.42       17.53      5.93 o 
   0  14   8      469.85      461.97     14.37 o 
   2  14   8       11.22       10.57      5.33 o 
   1  15   8        3.23        1.11      4.96 o 
   3  15   8        0.80        4.68      5.59 o 
   0  16   8       46.41       51.21      8.53 o 
   2  16   8        7.75        5.06      5.28 o 
   1  17   8        2.86        5.30      4.01 o 
   2  18   8        1.49        2.04      5.44 o 
   1  19   8        9.08        6.24      4.16 o 
   2  20   8        0.25        4.38      7.07 o 
   1  21   8        3.73        7.04      5.16 o 
   1  23   8        4.91       13.99      6.47 o 
   1   1   9       71.56       59.37      8.56 o 
   3   1   9        0.90        2.85      5.89 o 
   0   2   9       90.90       95.82      8.96 o 
   2   2   9       12.55        8.78      5.49 o 
  -1   3   9      258.90      177.18     15.37 o 
   1   3   9      232.26      239.23     10.11 o 
   3   3   9        2.70        2.35      5.90 o 
   0   4   9       44.72       35.89      8.31 o 
   2   4   9       11.57       14.77      5.57 o 
  -1   5   9      654.21      712.15     19.16 o 
   1   5   9       41.94       45.64      8.29 o 
   3   5   9        2.85        1.24      5.82 o 
   0   6   9       16.74       13.66      8.36 o 
   2   6   9        7.63       18.64      5.51 o 
  -1   7   9      118.99      120.92     10.81 o 
   1   7   9        8.02        3.00      7.56 o 
   3   7   9       10.45        7.36      5.95 o 
   0   8   9      138.27      115.01     32.83 o 
   2   8   9        1.38        1.38      5.31 o 
  -1   9   9        3.99        8.22      8.81 o 
   1   9   9       65.46       61.92      8.03 o 
   3   9   9       18.07       14.00      6.20 o 
  -2  10   9       43.74       37.30      8.90 o 
   0  10   9       56.63       47.27      9.75 o 
   2  10   9        1.83        2.37      5.31 o 
  -1  11   9      128.96      112.59     10.32 o 
   1  11   9       29.32       20.13      7.49 o 
   3  11   9        2.78        8.29      5.90 o 
   0  12   9       43.85       47.38      9.90 o 
   2  12   9        3.09        0.80      5.27 o 
  -1  13   9       71.54       65.92      8.90 o 
   1  13   9        7.95        2.25      6.81 o 
   0  14   9      214.09      156.14     11.45 o 
   2  14   9        3.98        0.37      5.22 o 
   1  15   9       10.36       11.30      7.03 o 
   0  16   9      133.59      170.78     11.15 o 
   2  16   9       10.83       10.70      5.39 o 
   1  17   9        6.20       10.98      6.75 o 
   2  18   9        5.31        0.96      5.45 o 
   1  19   9        1.75        0.09      6.33 o 
   0   0  10       92.96       87.01     13.09 o 
   2   0  10       49.64       60.86     12.78 o 
  -1   1  10      149.18       43.65     19.52 o 
   1   1  10       24.46       16.39      8.02 o 
   3   1  10        5.71        9.12      8.10 o 
   0   2  10       55.23       46.21      8.47 o 
   2   2  10       32.08       20.99      8.41 o 
  -1   3  10       20.67       28.46     12.60 o 
   1   3  10       18.62       14.02      7.92 o 
   3   3  10        1.38        2.71      6.16 o 
   0   4  10       34.22       20.46      8.69 o 
   2   4  10        2.66        5.84      8.13 o 
  -1   5  10       17.20        7.10     10.82 o 
   1   5  10       39.83       30.73     14.71 o 
   3   5  10        3.36        1.09      6.23 o 
   0   6  10      290.27      276.15     11.47 o 
   2   6  10       11.07        8.29      8.08 o 
  -1   7  10       50.28       50.26     10.62 o 
   1   7  10       45.18       38.52     18.43 o 
  -2   8  10       41.32        7.47     10.87 o 
   0   8  10      104.76      101.71      9.82 o 
   2   8  10        0.74        5.31      7.92 o 
  -1   9  10       25.77       27.91     10.13 o 
   1   9  10        7.64       11.87      7.58 o 
  -2  10  10        0.25       -2.63      9.04 o 
   0  10  10       13.18       21.41      9.80 o 
   2  10  10        2.11        6.86      7.51 o 
  -1  11  10       27.60       17.33      9.68 o 
   1  11  10       28.66       28.81      7.80 o 
   0  12  10       39.00       40.86     27.98 o 
   2  12  10       10.77        7.35      7.49 o 
  -1  13  10       66.06       63.57      9.68 o 
   1  13  10      113.57       88.67     13.53 o 
   0  14  10        7.34        9.03      8.37 o 
   2  14  10        5.39       10.18      7.57 o 
   1  15  10       49.07       51.84     15.68 o 
   0  16  10        0.86       -0.88      7.89 o 
   1  17  10        0.76        5.16      6.88 o 
   0  18  10        2.84       -6.72     18.36 o 
  -1   1  11       18.16       -3.70      9.33 o 
   1   1  11        2.70        1.99      8.52 o 
   0   2  11       39.21       36.69      8.58 o 
   2   2  11       28.50       33.70      8.91 o 
  -1   3  11        7.37       10.31      9.49 o 
   1   3  11       14.66        9.91      8.45 o 
  -2   4  11       79.86       22.70     16.87 o 
   0   4  11      130.96      117.71      9.91 o 
   2   4  11       18.63       15.84      9.13 o 
  -1   5  11       86.64       56.71     11.47 o 
   1   5  11        0.19        2.26      8.38 o 
  -2   6  11       38.01       14.22     12.14 o 
   0   6  11      124.44      106.07     17.60 o 
   2   6  11        3.90        5.81      8.34 o 
  -1   7  11      189.89      155.08     12.69 o 
   1   7  11       16.05        6.67      8.11 o 
  -2   8  11       13.77        8.56      9.95 o 
   0   8  11       10.24        4.51      8.53 o 
   2   8  11        9.14       -0.58      8.37 o 
  -1   9  11       56.68       47.27     10.62 o 
   1   9  11       15.39        7.27      8.00 o 
  -2  10  11       64.18       40.94     10.00 o 
   0  10  11       10.35       17.99      8.71 o 
  -1  11  11        5.61       -0.92      9.82 o 
   1  11  11        1.97        8.04      7.92 o 
   0  12  11       20.17       17.51     12.49 o 
  -1  13  11       10.65        5.16      9.20 o 
   1  13  11       31.33       19.31     11.42 o 
   0  14  11       20.27       16.14      8.37 o 
   0   0  12       27.78       21.70     12.61 o 
  -1   1  12       24.54       15.74      9.30 o 
   1   1  12       12.62       15.33      9.01 o 
  -2   2  12       32.41       17.80     17.03 o 
   0   2  12       15.76       14.73      8.70 o 
  -1   3  12        3.28        5.55      8.75 o 
   1   3  12        8.35       19.68      9.37 o 
  -2   4  12       19.59        0.99     13.06 o 
   0   4  12        1.68        9.52      8.96 o 
  -1   5  12        8.26        6.38      9.62 o 
   1   5  12       23.13       20.45      9.42 o 
   0   6  12        9.34        9.81      8.78 o 
  -1   7  12       29.38       19.01      9.48 o 
   1   7  12       41.21       39.64     10.36 o 
   0   8  12        3.85        5.46      8.51 o 
  -1   9  12        5.34        4.71     10.74 o 
   0  10  12        3.87       12.50     12.88 o 
                                                 
